# Supplementary material for: Global decadal variability of plant carbon isotope discrimination and its link to gross primary production
Source: Glob Chang Biol. 2021 Oct 18;28(2):524–41. doi: 10.1111/gcb.15924 (PMC9298043; doi:10.1111/gcb.15924)
Supplement: Supplementary file 2 — Supplementary Material [file GCB-28-524-s001.xlsx]

## Sheet: README
Column	Description
Proxy	Isotope-derived proxy (leaf or tree-ring TR)
Site	Number of site
Lat	Latitude (decimal degree)
Lon	Longitude (decimal degree)
Elev	Elevation (km above see level)
Year	Year CE
Type	Vascular group (A: angiosperms; G: gymnosperms)
PFT	Plant functional type (N: needleleaf, B: broadleaf, D: deciduous, E: evergreen)
Leaf_phenol	Leaf phenology (evergreen vs deciduous)
LeafType	Leaf morphology (broadleaved, needleleaved, scale-shaped)
D13C	Discrimination against 13C (permil)
References
Compilation

## Sheet: TR obs data
Site	Lat	Lon	Elev	Type	PFT	Year	D13C	Reference	Compilation
1	58.4	-156.1	102	G	NET	1979	19.3659	Csank, unpublished	Lavergne et al. (2020)
1	58.4	-156.1	102	G	NET	1980	19.8873	Csank, unpublished	Lavergne et al. (2020)
1	58.4	-156.1	102	G	NET	1981	19.627	Csank, unpublished	Lavergne et al. (2020)
1	58.4	-156.1	102	G	NET	1982	19.6325	Csank, unpublished	Lavergne et al. (2020)
1	58.4	-156.1	102	G	NET	1983	20.311	Csank, unpublished	Lavergne et al. (2020)
1	58.4	-156.1	102	G	NET	1984	20.103	Csank, unpublished	Lavergne et al. (2020)
1	58.4	-156.1	102	G	NET	1985	20.0525	Csank, unpublished	Lavergne et al. (2020)
1	58.4	-156.1	102	G	NET	1986	20.548	Csank, unpublished	Lavergne et al. (2020)
1	58.4	-156.1	102	G	NET	1987	21.2274	Csank, unpublished	Lavergne et al. (2020)
1	58.4	-156.1	102	G	NET	1988	20.3133	Csank, unpublished	Lavergne et al. (2020)
1	58.4	-156.1	102	G	NET	1989	19.7385	Csank, unpublished	Lavergne et al. (2020)
1	58.4	-156.1	102	G	NET	1990	20.2736	Csank, unpublished	Lavergne et al. (2020)
1	58.4	-156.1	102	G	NET	1991	22.6179	Csank, unpublished	Lavergne et al. (2020)
1	58.4	-156.1	102	G	NET	1992	20.0022	Csank, unpublished	Lavergne et al. (2020)
1	58.4	-156.1	102	G	NET	1993	21.4016	Csank, unpublished	Lavergne et al. (2020)
1	58.4	-156.1	102	G	NET	1994	19.8567	Csank, unpublished	Lavergne et al. (2020)
1	58.4	-156.1	102	G	NET	1995	19.609	Csank, unpublished	Lavergne et al. (2020)
1	58.4	-156.1	102	G	NET	1996	19.7294	Csank, unpublished	Lavergne et al. (2020)
1	58.4	-156.1	102	G	NET	1997	20.0607	Csank, unpublished	Lavergne et al. (2020)
1	58.4	-156.1	102	G	NET	1998	20.7847	Csank, unpublished	Lavergne et al. (2020)
1	58.4	-156.1	102	G	NET	1999	19.876	Csank, unpublished	Lavergne et al. (2020)
1	58.4	-156.1	102	G	NET	2000	20.1882	Csank, unpublished	Lavergne et al. (2020)
1	58.4	-156.1	102	G	NET	2001	19.8704	Csank, unpublished	Lavergne et al. (2020)
1	58.4	-156.1	102	G	NET	2002	19.6573	Csank, unpublished	Lavergne et al. (2020)
1	58.4	-156.1	102	G	NET	2003	20.0696	Csank, unpublished	Lavergne et al. (2020)
1	58.4	-156.1	102	G	NET	2004	20.1554	Csank, unpublished	Lavergne et al. (2020)
1	58.4	-156.1	102	G	NET	2005	19.6	Csank, unpublished	Lavergne et al. (2020)
1	58.4	-156.1	102	G	NET	2006	19.8379	Csank, unpublished	Lavergne et al. (2020)
1	58.4	-156.1	102	G	NET	2007	19.9304	Csank, unpublished	Lavergne et al. (2020)
1	58.4	-156.1	102	G	NET	2008	19.6603	Csank, unpublished	Lavergne et al. (2020)
2	58.49	-155.7	75	G	NET	1979	18.4969	Csank et al. (2016)	Lavergne et al. (2020)
2	58.49	-155.7	75	G	NET	1980	18.3836	Csank et al. (2016)	Lavergne et al. (2020)
2	58.49	-155.7	75	G	NET	1981	18.6839	Csank et al. (2016)	Lavergne et al. (2020)
2	58.49	-155.7	75	G	NET	1982	18.6338	Csank et al. (2016)	Lavergne et al. (2020)
2	58.49	-155.7	75	G	NET	1983	18.741	Csank et al. (2016)	Lavergne et al. (2020)
2	58.49	-155.7	75	G	NET	1984	19.0033	Csank et al. (2016)	Lavergne et al. (2020)
2	58.49	-155.7	75	G	NET	1985	19.0697	Csank et al. (2016)	Lavergne et al. (2020)
2	58.49	-155.7	75	G	NET	1986	19.0754	Csank et al. (2016)	Lavergne et al. (2020)
2	58.49	-155.7	75	G	NET	1987	18.8186	Csank et al. (2016)	Lavergne et al. (2020)
2	58.49	-155.7	75	G	NET	1988	18.9409	Csank et al. (2016)	Lavergne et al. (2020)
2	58.49	-155.7	75	G	NET	1989	18.9651	Csank et al. (2016)	Lavergne et al. (2020)
2	58.49	-155.7	75	G	NET	1990	18.8954	Csank et al. (2016)	Lavergne et al. (2020)
2	58.49	-155.7	75	G	NET	1991	18.7828	Csank et al. (2016)	Lavergne et al. (2020)
2	58.49	-155.7	75	G	NET	1992	18.7223	Csank et al. (2016)	Lavergne et al. (2020)
2	58.49	-155.7	75	G	NET	1993	18.509	Csank et al. (2016)	Lavergne et al. (2020)
2	58.49	-155.7	75	G	NET	1994	18.4472	Csank et al. (2016)	Lavergne et al. (2020)
2	58.49	-155.7	75	G	NET	1995	18.338	Csank et al. (2016)	Lavergne et al. (2020)
2	58.49	-155.7	75	G	NET	1996	18.0572	Csank et al. (2016)	Lavergne et al. (2020)
2	58.49	-155.7	75	G	NET	1997	18.2048	Csank et al. (2016)	Lavergne et al. (2020)
2	58.49	-155.7	75	G	NET	1998	18.3511	Csank et al. (2016)	Lavergne et al. (2020)
2	58.49	-155.7	75	G	NET	1999	18.7048	Csank et al. (2016)	Lavergne et al. (2020)
2	58.49	-155.7	75	G	NET	2000	18.6666	Csank et al. (2016)	Lavergne et al. (2020)
2	58.49	-155.7	75	G	NET	2001	18.5292	Csank et al. (2016)	Lavergne et al. (2020)
2	58.49	-155.7	75	G	NET	2002	18.5569	Csank et al. (2016)	Lavergne et al. (2020)
2	58.49	-155.7	75	G	NET	2003	18.5928	Csank et al. (2016)	Lavergne et al. (2020)
2	58.49	-155.7	75	G	NET	2004	18.3641	Csank et al. (2016)	Lavergne et al. (2020)
2	58.49	-155.7	75	G	NET	2005	18.8471	Csank et al. (2016)	Lavergne et al. (2020)
2	58.49	-155.7	75	G	NET	2006	19.2454	Csank et al. (2016)	Lavergne et al. (2020)
2	58.49	-155.7	75	G	NET	2007	19.3284	Csank et al. (2016)	Lavergne et al. (2020)
2	58.49	-155.7	75	G	NET	2008	18.939	Csank et al. (2016)	Lavergne et al. (2020)
2	58.49	-155.7	75	G	NET	2009	19.698	Csank et al. (2016)	Lavergne et al. (2020)
2	58.49	-155.7	75	G	NET	2010	19.9236	Csank et al. (2016)	Lavergne et al. (2020)
3	59.03	-155.7	200	G	NET	1979	18.9188	Csank, unpublished	Lavergne et al. (2020)
3	59.03	-155.7	200	G	NET	1980	19.8477	Csank, unpublished	Lavergne et al. (2020)
3	59.03	-155.7	200	G	NET	1981	18.8496	Csank, unpublished	Lavergne et al. (2020)
3	59.03	-155.7	200	G	NET	1982	19.4702	Csank, unpublished	Lavergne et al. (2020)
3	59.03	-155.7	200	G	NET	1983	19.0313	Csank, unpublished	Lavergne et al. (2020)
3	59.03	-155.7	200	G	NET	1984	19.2045	Csank, unpublished	Lavergne et al. (2020)
3	59.03	-155.7	200	G	NET	1985	19.4874	Csank, unpublished	Lavergne et al. (2020)
3	59.03	-155.7	200	G	NET	1986	19.3858	Csank, unpublished	Lavergne et al. (2020)
3	59.03	-155.7	200	G	NET	1987	19.2695	Csank, unpublished	Lavergne et al. (2020)
3	59.03	-155.7	200	G	NET	1988	19.1867	Csank, unpublished	Lavergne et al. (2020)
3	59.03	-155.7	200	G	NET	1989	19.2448	Csank, unpublished	Lavergne et al. (2020)
3	59.03	-155.7	200	G	NET	1990	19.758	Csank, unpublished	Lavergne et al. (2020)
3	59.03	-155.7	200	G	NET	1991	19.795	Csank, unpublished	Lavergne et al. (2020)
3	59.03	-155.7	200	G	NET	1992	19.6	Csank, unpublished	Lavergne et al. (2020)
3	59.03	-155.7	200	G	NET	1993	19.9531	Csank, unpublished	Lavergne et al. (2020)
3	59.03	-155.7	200	G	NET	1994	19.5859	Csank, unpublished	Lavergne et al. (2020)
3	59.03	-155.7	200	G	NET	1995	19.0684	Csank, unpublished	Lavergne et al. (2020)
3	59.03	-155.7	200	G	NET	1996	19.0849	Csank, unpublished	Lavergne et al. (2020)
3	59.03	-155.7	200	G	NET	1997	18.2723	Csank, unpublished	Lavergne et al. (2020)
3	59.03	-155.7	200	G	NET	1998	18.8461	Csank, unpublished	Lavergne et al. (2020)
3	59.03	-155.7	200	G	NET	1999	19.157	Csank, unpublished	Lavergne et al. (2020)
3	59.03	-155.7	200	G	NET	2000	19.3423	Csank, unpublished	Lavergne et al. (2020)
3	59.03	-155.7	200	G	NET	2001	18.7639	Csank, unpublished	Lavergne et al. (2020)
3	59.03	-155.7	200	G	NET	2002	18.5077	Csank, unpublished	Lavergne et al. (2020)
3	59.03	-155.7	200	G	NET	2003	19.5038	Csank, unpublished	Lavergne et al. (2020)
3	59.03	-155.7	200	G	NET	2004	19.7939	Csank, unpublished	Lavergne et al. (2020)
3	59.03	-155.7	200	G	NET	2005	19.2899	Csank, unpublished	Lavergne et al. (2020)
3	59.03	-155.7	200	G	NET	2006	19.3979	Csank, unpublished	Lavergne et al. (2020)
3	59.03	-155.7	200	G	NET	2007	19.4745	Csank, unpublished	Lavergne et al. (2020)
3	59.03	-155.7	200	G	NET	2008	19.6787	Csank, unpublished	Lavergne et al. (2020)
3	59.03	-155.7	200	G	NET	2009	19.1765	Csank, unpublished	Lavergne et al. (2020)
3	59.03	-155.7	200	G	NET	2010	20.0066	Csank, unpublished	Lavergne et al. (2020)
3	59.03	-155.7	200	G	NET	2011	20.2131	Csank, unpublished	Lavergne et al. (2020)
4	60.63	-154.4	537	G	NET	1979	18.9484	Csank, unpublished	Lavergne et al. (2020)
4	60.63	-154.4	537	G	NET	1980	19.0219	Csank, unpublished	Lavergne et al. (2020)
4	60.63	-154.4	537	G	NET	1981	18.7764	Csank, unpublished	Lavergne et al. (2020)
4	60.63	-154.4	537	G	NET	1982	18.7001	Csank, unpublished	Lavergne et al. (2020)
4	60.63	-154.4	537	G	NET	1984	18.8595	Csank, unpublished	Lavergne et al. (2020)
4	60.63	-154.4	537	G	NET	1985	19.038	Csank, unpublished	Lavergne et al. (2020)
4	60.63	-154.4	537	G	NET	1986	18.9679	Csank, unpublished	Lavergne et al. (2020)
4	60.63	-154.4	537	G	NET	1987	18.6363	Csank, unpublished	Lavergne et al. (2020)
4	60.63	-154.4	537	G	NET	1988	18.8504	Csank, unpublished	Lavergne et al. (2020)
4	60.63	-154.4	537	G	NET	1989	19.4936	Csank, unpublished	Lavergne et al. (2020)
4	60.63	-154.4	537	G	NET	1990	19.3763	Csank, unpublished	Lavergne et al. (2020)
4	60.63	-154.4	537	G	NET	1991	19.2692	Csank, unpublished	Lavergne et al. (2020)
4	60.63	-154.4	537	G	NET	1992	19.4463	Csank, unpublished	Lavergne et al. (2020)
4	60.63	-154.4	537	G	NET	1993	19.3071	Csank, unpublished	Lavergne et al. (2020)
4	60.63	-154.4	537	G	NET	1994	19.355	Csank, unpublished	Lavergne et al. (2020)
4	60.63	-154.4	537	G	NET	1995	19.3952	Csank, unpublished	Lavergne et al. (2020)
4	60.63	-154.4	537	G	NET	1996	20.093	Csank, unpublished	Lavergne et al. (2020)
4	60.63	-154.4	537	G	NET	1997	20.0849	Csank, unpublished	Lavergne et al. (2020)
4	60.63	-154.4	537	G	NET	1998	19.9066	Csank, unpublished	Lavergne et al. (2020)
4	60.63	-154.4	537	G	NET	1999	19.4193	Csank, unpublished	Lavergne et al. (2020)
4	60.63	-154.4	537	G	NET	2000	19.4417	Csank, unpublished	Lavergne et al. (2020)
4	60.63	-154.4	537	G	NET	2001	19.6709	Csank, unpublished	Lavergne et al. (2020)
4	60.63	-154.4	537	G	NET	2002	20.1216	Csank, unpublished	Lavergne et al. (2020)
4	60.63	-154.4	537	G	NET	2003	20.4071	Csank, unpublished	Lavergne et al. (2020)
4	60.63	-154.4	537	G	NET	2004	19.064	Csank, unpublished	Lavergne et al. (2020)
4	60.63	-154.4	537	G	NET	2005	17.6982	Csank, unpublished	Lavergne et al. (2020)
4	60.63	-154.4	537	G	NET	2006	17.6547	Csank, unpublished	Lavergne et al. (2020)
4	60.63	-154.4	537	G	NET	2007	18.0571	Csank, unpublished	Lavergne et al. (2020)
4	60.63	-154.4	537	G	NET	2008	17.3982	Csank, unpublished	Lavergne et al. (2020)
4	60.63	-154.4	537	G	NET	2009	17.5764	Csank, unpublished	Lavergne et al. (2020)
5	60.47	-154.1	424	G	NET	1979	19.4038	Csank, unpublished	Lavergne et al. (2020)
5	60.47	-154.1	424	G	NET	1980	19.8799	Csank, unpublished	Lavergne et al. (2020)
5	60.47	-154.1	424	G	NET	1981	19.8359	Csank, unpublished	Lavergne et al. (2020)
5	60.47	-154.1	424	G	NET	1982	19.3529	Csank, unpublished	Lavergne et al. (2020)
5	60.47	-154.1	424	G	NET	1983	19.4696	Csank, unpublished	Lavergne et al. (2020)
5	60.47	-154.1	424	G	NET	1984	19.6464	Csank, unpublished	Lavergne et al. (2020)
5	60.47	-154.1	424	G	NET	1985	19.6591	Csank, unpublished	Lavergne et al. (2020)
5	60.47	-154.1	424	G	NET	1986	20.0778	Csank, unpublished	Lavergne et al. (2020)
5	60.47	-154.1	424	G	NET	1987	19.3673	Csank, unpublished	Lavergne et al. (2020)
5	60.47	-154.1	424	G	NET	1988	19.529	Csank, unpublished	Lavergne et al. (2020)
5	60.47	-154.1	424	G	NET	1989	19.424	Csank, unpublished	Lavergne et al. (2020)
5	60.47	-154.1	424	G	NET	1990	19.5509	Csank, unpublished	Lavergne et al. (2020)
5	60.47	-154.1	424	G	NET	1991	19.7054	Csank, unpublished	Lavergne et al. (2020)
5	60.47	-154.1	424	G	NET	1992	19.4596	Csank, unpublished	Lavergne et al. (2020)
5	60.47	-154.1	424	G	NET	1993	19.8122	Csank, unpublished	Lavergne et al. (2020)
5	60.47	-154.1	424	G	NET	1994	19.7367	Csank, unpublished	Lavergne et al. (2020)
5	60.47	-154.1	424	G	NET	1995	19.4522	Csank, unpublished	Lavergne et al. (2020)
5	60.47	-154.1	424	G	NET	1996	19.533	Csank, unpublished	Lavergne et al. (2020)
5	60.47	-154.1	424	G	NET	1997	19.8053	Csank, unpublished	Lavergne et al. (2020)
5	60.47	-154.1	424	G	NET	1998	20.1489	Csank, unpublished	Lavergne et al. (2020)
5	60.47	-154.1	424	G	NET	1999	19.8171	Csank, unpublished	Lavergne et al. (2020)
5	60.47	-154.1	424	G	NET	2000	20.0691	Csank, unpublished	Lavergne et al. (2020)
5	60.47	-154.1	424	G	NET	2001	19.9127	Csank, unpublished	Lavergne et al. (2020)
5	60.47	-154.1	424	G	NET	2002	19.675	Csank, unpublished	Lavergne et al. (2020)
5	60.47	-154.1	424	G	NET	2003	19.6514	Csank, unpublished	Lavergne et al. (2020)
5	60.47	-154.1	424	G	NET	2004	19.8588	Csank, unpublished	Lavergne et al. (2020)
5	60.47	-154.1	424	G	NET	2005	20.11	Csank, unpublished	Lavergne et al. (2020)
5	60.47	-154.1	424	G	NET	2006	19.9733	Csank, unpublished	Lavergne et al. (2020)
5	60.47	-154.1	424	G	NET	2007	19.5706	Csank, unpublished	Lavergne et al. (2020)
5	60.47	-154.1	424	G	NET	2008	19.6585	Csank, unpublished	Lavergne et al. (2020)
5	60.47	-154.1	424	G	NET	2009	19.8663	Csank, unpublished	Lavergne et al. (2020)
5	60.47	-154.1	424	G	NET	2010	18.4111	Csank, unpublished	Lavergne et al. (2020)
6	60.3	-154	75	G	NET	1980	18.5471	Csank et al. (2016)	Lavergne et al. (2020)
6	60.3	-154	75	G	NET	1981	18.3776	Csank et al. (2016)	Lavergne et al. (2020)
6	60.3	-154	75	G	NET	1982	18.9876	Csank et al. (2016)	Lavergne et al. (2020)
6	60.3	-154	75	G	NET	1983	18.3515	Csank et al. (2016)	Lavergne et al. (2020)
6	60.3	-154	75	G	NET	1984	19.0246	Csank et al. (2016)	Lavergne et al. (2020)
6	60.3	-154	75	G	NET	1985	19.3658	Csank et al. (2016)	Lavergne et al. (2020)
6	60.3	-154	75	G	NET	1986	18.2896	Csank et al. (2016)	Lavergne et al. (2020)
6	60.3	-154	75	G	NET	1987	18.5468	Csank et al. (2016)	Lavergne et al. (2020)
6	60.3	-154	75	G	NET	1988	18.5581	Csank et al. (2016)	Lavergne et al. (2020)
6	60.3	-154	75	G	NET	1989	18.9242	Csank et al. (2016)	Lavergne et al. (2020)
6	60.3	-154	75	G	NET	1990	19.045	Csank et al. (2016)	Lavergne et al. (2020)
6	60.3	-154	75	G	NET	1991	18.848	Csank et al. (2016)	Lavergne et al. (2020)
6	60.3	-154	75	G	NET	1992	18.8155	Csank et al. (2016)	Lavergne et al. (2020)
6	60.3	-154	75	G	NET	1993	18.4738	Csank et al. (2016)	Lavergne et al. (2020)
6	60.3	-154	75	G	NET	1994	19.3338	Csank et al. (2016)	Lavergne et al. (2020)
6	60.3	-154	75	G	NET	1995	19.226	Csank et al. (2016)	Lavergne et al. (2020)
6	60.3	-154	75	G	NET	1996	18.4085	Csank et al. (2016)	Lavergne et al. (2020)
6	60.3	-154	75	G	NET	1997	18.3629	Csank et al. (2016)	Lavergne et al. (2020)
6	60.3	-154	75	G	NET	1998	18.7084	Csank et al. (2016)	Lavergne et al. (2020)
6	60.3	-154	75	G	NET	1999	19.1603	Csank et al. (2016)	Lavergne et al. (2020)
6	60.3	-154	75	G	NET	2000	18.3415	Csank et al. (2016)	Lavergne et al. (2020)
6	60.3	-154	75	G	NET	2001	18.7664	Csank et al. (2016)	Lavergne et al. (2020)
6	60.3	-154	75	G	NET	2002	19.2447	Csank et al. (2016)	Lavergne et al. (2020)
6	60.3	-154	75	G	NET	2003	18.8057	Csank et al. (2016)	Lavergne et al. (2020)
6	60.3	-154	75	G	NET	2004	18.7177	Csank et al. (2016)	Lavergne et al. (2020)
6	60.3	-154	75	G	NET	2005	18.3379	Csank et al. (2016)	Lavergne et al. (2020)
6	60.3	-154	75	G	NET	2006	19.0145	Csank et al. (2016)	Lavergne et al. (2020)
6	60.3	-154	75	G	NET	2007	19.1221	Csank et al. (2016)	Lavergne et al. (2020)
6	60.3	-154	75	G	NET	2008	18.8732	Csank et al. (2016)	Lavergne et al. (2020)
6	60.3	-154	75	G	NET	2009	18.3773	Csank et al. (2016)	Lavergne et al. (2020)
6	60.3	-154	75	G	NET	2010	19.1388	Csank et al. (2016)	Lavergne et al. (2020)
6	60.3	-154	75	G	NET	2011	19.1138	Csank et al. (2016)	Lavergne et al. (2020)
7	60.5	-154	414	G	NET	1979	19.127	Csank, unpublished	Lavergne et al. (2020)
7	60.5	-154	414	G	NET	1980	18.9688	Csank, unpublished	Lavergne et al. (2020)
7	60.5	-154	414	G	NET	1981	19.2084	Csank, unpublished	Lavergne et al. (2020)
7	60.5	-154	414	G	NET	1982	18.6422	Csank, unpublished	Lavergne et al. (2020)
7	60.5	-154	414	G	NET	1983	18.1764	Csank, unpublished	Lavergne et al. (2020)
7	60.5	-154	414	G	NET	1984	18.7011	Csank, unpublished	Lavergne et al. (2020)
7	60.5	-154	414	G	NET	1985	18.9256	Csank, unpublished	Lavergne et al. (2020)
7	60.5	-154	414	G	NET	1986	18.6324	Csank, unpublished	Lavergne et al. (2020)
7	60.5	-154	414	G	NET	1987	18.4887	Csank, unpublished	Lavergne et al. (2020)
7	60.5	-154	414	G	NET	1988	18.8243	Csank, unpublished	Lavergne et al. (2020)
7	60.5	-154	414	G	NET	1989	18.7363	Csank, unpublished	Lavergne et al. (2020)
7	60.5	-154	414	G	NET	1990	19.0177	Csank, unpublished	Lavergne et al. (2020)
7	60.5	-154	414	G	NET	1991	19.1548	Csank, unpublished	Lavergne et al. (2020)
7	60.5	-154	414	G	NET	1992	19.1234	Csank, unpublished	Lavergne et al. (2020)
7	60.5	-154	414	G	NET	1993	19.2189	Csank, unpublished	Lavergne et al. (2020)
7	60.5	-154	414	G	NET	1994	19.1388	Csank, unpublished	Lavergne et al. (2020)
7	60.5	-154	414	G	NET	1995	19.1971	Csank, unpublished	Lavergne et al. (2020)
7	60.5	-154	414	G	NET	1996	18.9945	Csank, unpublished	Lavergne et al. (2020)
7	60.5	-154	414	G	NET	1997	18.8056	Csank, unpublished	Lavergne et al. (2020)
7	60.5	-154	414	G	NET	1998	19.9175	Csank, unpublished	Lavergne et al. (2020)
7	60.5	-154	414	G	NET	1999	19.5801	Csank, unpublished	Lavergne et al. (2020)
7	60.5	-154	414	G	NET	2000	19.1938	Csank, unpublished	Lavergne et al. (2020)
7	60.5	-154	414	G	NET	2001	19.5232	Csank, unpublished	Lavergne et al. (2020)
7	60.5	-154	414	G	NET	2002	19.1894	Csank, unpublished	Lavergne et al. (2020)
7	60.5	-154	414	G	NET	2003	18.5696	Csank, unpublished	Lavergne et al. (2020)
7	60.5	-154	414	G	NET	2004	18.876	Csank, unpublished	Lavergne et al. (2020)
7	60.5	-154	414	G	NET	2005	18.8046	Csank, unpublished	Lavergne et al. (2020)
7	60.5	-154	414	G	NET	2006	19.4081	Csank, unpublished	Lavergne et al. (2020)
7	60.5	-154	414	G	NET	2007	19.3742	Csank, unpublished	Lavergne et al. (2020)
7	60.5	-154	414	G	NET	2008	19.0838	Csank, unpublished	Lavergne et al. (2020)
7	60.5	-154	414	G	NET	2009	18.6972	Csank, unpublished	Lavergne et al. (2020)
8	60.5	-154	588	G	NET	1979	17.3686	Csank, unpublished	Lavergne et al. (2020)
8	60.5	-154	588	G	NET	1980	17.9577	Csank, unpublished	Lavergne et al. (2020)
8	60.5	-154	588	G	NET	1981	17.3907	Csank, unpublished	Lavergne et al. (2020)
8	60.5	-154	588	G	NET	1982	16.8617	Csank, unpublished	Lavergne et al. (2020)
8	60.5	-154	588	G	NET	1983	17.377	Csank, unpublished	Lavergne et al. (2020)
8	60.5	-154	588	G	NET	1984	17.6924	Csank, unpublished	Lavergne et al. (2020)
8	60.5	-154	588	G	NET	1985	17.4467	Csank, unpublished	Lavergne et al. (2020)
8	60.5	-154	588	G	NET	1986	16.9347	Csank, unpublished	Lavergne et al. (2020)
8	60.5	-154	588	G	NET	1987	17.4918	Csank, unpublished	Lavergne et al. (2020)
8	60.5	-154	588	G	NET	1988	17.3833	Csank, unpublished	Lavergne et al. (2020)
8	60.5	-154	588	G	NET	1989	17.1902	Csank, unpublished	Lavergne et al. (2020)
8	60.5	-154	588	G	NET	1990	17.5705	Csank, unpublished	Lavergne et al. (2020)
8	60.5	-154	588	G	NET	1991	16.3533	Csank, unpublished	Lavergne et al. (2020)
8	60.5	-154	588	G	NET	1992	17.3686	Csank, unpublished	Lavergne et al. (2020)
8	60.5	-154	588	G	NET	1993	17.7218	Csank, unpublished	Lavergne et al. (2020)
8	60.5	-154	588	G	NET	1994	17.9635	Csank, unpublished	Lavergne et al. (2020)
8	60.5	-154	588	G	NET	1995	17.8654	Csank, unpublished	Lavergne et al. (2020)
8	60.5	-154	588	G	NET	1996	18.1017	Csank, unpublished	Lavergne et al. (2020)
8	60.5	-154	588	G	NET	1997	18.3339	Csank, unpublished	Lavergne et al. (2020)
8	60.5	-154	588	G	NET	1998	17.8869	Csank, unpublished	Lavergne et al. (2020)
8	60.5	-154	588	G	NET	1999	19.0272	Csank, unpublished	Lavergne et al. (2020)
8	60.5	-154	588	G	NET	2000	18.4201	Csank, unpublished	Lavergne et al. (2020)
8	60.5	-154	588	G	NET	2001	18.6375	Csank, unpublished	Lavergne et al. (2020)
8	60.5	-154	588	G	NET	2002	18.1563	Csank, unpublished	Lavergne et al. (2020)
8	60.5	-154	588	G	NET	2003	18.1666	Csank, unpublished	Lavergne et al. (2020)
8	60.5	-154	588	G	NET	2004	18.6845	Csank, unpublished	Lavergne et al. (2020)
8	60.5	-154	588	G	NET	2005	18.8264	Csank, unpublished	Lavergne et al. (2020)
8	60.5	-154	588	G	NET	2006	18.8233	Csank, unpublished	Lavergne et al. (2020)
8	60.5	-154	588	G	NET	2007	19.012	Csank, unpublished	Lavergne et al. (2020)
8	60.5	-154	588	G	NET	2008	18.5757	Csank, unpublished	Lavergne et al. (2020)
8	60.5	-154	588	G	NET	2009	19.1546	Csank, unpublished	Lavergne et al. (2020)
8	60.5	-154	588	G	NET	2010	18.852	Csank, unpublished	Lavergne et al. (2020)
9	60.04	-154	244	G	NET	1979	19.4501	Csank, unpublished	Lavergne et al. (2020)
9	60.04	-154	244	G	NET	1980	19.3806	Csank, unpublished	Lavergne et al. (2020)
9	60.04	-154	244	G	NET	1981	19.5133	Csank, unpublished	Lavergne et al. (2020)
9	60.04	-154	244	G	NET	1982	19.2748	Csank, unpublished	Lavergne et al. (2020)
9	60.04	-154	244	G	NET	1983	19.5077	Csank, unpublished	Lavergne et al. (2020)
9	60.04	-154	244	G	NET	1984	19.3599	Csank, unpublished	Lavergne et al. (2020)
9	60.04	-154	244	G	NET	1985	19.2837	Csank, unpublished	Lavergne et al. (2020)
9	60.04	-154	244	G	NET	1986	20.2591	Csank, unpublished	Lavergne et al. (2020)
9	60.04	-154	244	G	NET	1987	19.7097	Csank, unpublished	Lavergne et al. (2020)
9	60.04	-154	244	G	NET	1988	20.0885	Csank, unpublished	Lavergne et al. (2020)
9	60.04	-154	244	G	NET	1989	20.1916	Csank, unpublished	Lavergne et al. (2020)
9	60.04	-154	244	G	NET	1990	20.117	Csank, unpublished	Lavergne et al. (2020)
9	60.04	-154	244	G	NET	1991	19.4616	Csank, unpublished	Lavergne et al. (2020)
9	60.04	-154	244	G	NET	1992	19.3209	Csank, unpublished	Lavergne et al. (2020)
9	60.04	-154	244	G	NET	1994	20.1949	Csank, unpublished	Lavergne et al. (2020)
9	60.04	-154	244	G	NET	1995	19.5096	Csank, unpublished	Lavergne et al. (2020)
9	60.04	-154	244	G	NET	1996	19.5652	Csank, unpublished	Lavergne et al. (2020)
9	60.04	-154	244	G	NET	1997	19.7027	Csank, unpublished	Lavergne et al. (2020)
9	60.04	-154	244	G	NET	1998	19.79	Csank, unpublished	Lavergne et al. (2020)
9	60.04	-154	244	G	NET	1999	19.0699	Csank, unpublished	Lavergne et al. (2020)
9	60.04	-154	244	G	NET	2000	19.3814	Csank, unpublished	Lavergne et al. (2020)
9	60.04	-154	244	G	NET	2001	19.1919	Csank, unpublished	Lavergne et al. (2020)
9	60.04	-154	244	G	NET	2002	19.6157	Csank, unpublished	Lavergne et al. (2020)
9	60.04	-154	244	G	NET	2003	19.431	Csank, unpublished	Lavergne et al. (2020)
9	60.04	-154	244	G	NET	2004	19.3785	Csank, unpublished	Lavergne et al. (2020)
9	60.04	-154	244	G	NET	2005	19.6782	Csank, unpublished	Lavergne et al. (2020)
9	60.04	-154	244	G	NET	2006	19.4549	Csank, unpublished	Lavergne et al. (2020)
9	60.04	-154	244	G	NET	2007	19.432	Csank, unpublished	Lavergne et al. (2020)
9	60.04	-154	244	G	NET	2008	18.8194	Csank, unpublished	Lavergne et al. (2020)
10	60.97	-153.9	410	G	NET	1979	18.9701	Csank, unpublished	Lavergne et al. (2020)
10	60.97	-153.9	410	G	NET	1980	18.6999	Csank, unpublished	Lavergne et al. (2020)
10	60.97	-153.9	410	G	NET	1981	18.4468	Csank, unpublished	Lavergne et al. (2020)
10	60.97	-153.9	410	G	NET	1982	17.2862	Csank, unpublished	Lavergne et al. (2020)
10	60.97	-153.9	410	G	NET	1983	17.9784	Csank, unpublished	Lavergne et al. (2020)
10	60.97	-153.9	410	G	NET	1984	18.6712	Csank, unpublished	Lavergne et al. (2020)
10	60.97	-153.9	410	G	NET	1985	17.8601	Csank, unpublished	Lavergne et al. (2020)
10	60.97	-153.9	410	G	NET	1986	18.2842	Csank, unpublished	Lavergne et al. (2020)
10	60.97	-153.9	410	G	NET	1987	18.3396	Csank, unpublished	Lavergne et al. (2020)
10	60.97	-153.9	410	G	NET	1988	18.3126	Csank, unpublished	Lavergne et al. (2020)
10	60.97	-153.9	410	G	NET	1989	18.9296	Csank, unpublished	Lavergne et al. (2020)
10	60.97	-153.9	410	G	NET	1990	19.2279	Csank, unpublished	Lavergne et al. (2020)
10	60.97	-153.9	410	G	NET	1991	18.3589	Csank, unpublished	Lavergne et al. (2020)
10	60.97	-153.9	410	G	NET	1992	18.9022	Csank, unpublished	Lavergne et al. (2020)
10	60.97	-153.9	410	G	NET	1993	19.1432	Csank, unpublished	Lavergne et al. (2020)
10	60.97	-153.9	410	G	NET	1994	19.3906	Csank, unpublished	Lavergne et al. (2020)
10	60.97	-153.9	410	G	NET	1995	19.4165	Csank, unpublished	Lavergne et al. (2020)
10	60.97	-153.9	410	G	NET	1996	19.0798	Csank, unpublished	Lavergne et al. (2020)
10	60.97	-153.9	410	G	NET	1997	19.5245	Csank, unpublished	Lavergne et al. (2020)
10	60.97	-153.9	410	G	NET	1998	20.1224	Csank, unpublished	Lavergne et al. (2020)
10	60.97	-153.9	410	G	NET	1999	19.734	Csank, unpublished	Lavergne et al. (2020)
10	60.97	-153.9	410	G	NET	2000	19.8801	Csank, unpublished	Lavergne et al. (2020)
10	60.97	-153.9	410	G	NET	2001	19.0364	Csank, unpublished	Lavergne et al. (2020)
10	60.97	-153.9	410	G	NET	2002	19.0907	Csank, unpublished	Lavergne et al. (2020)
10	60.97	-153.9	410	G	NET	2003	18.9112	Csank, unpublished	Lavergne et al. (2020)
10	60.97	-153.9	410	G	NET	2004	19.153	Csank, unpublished	Lavergne et al. (2020)
10	60.97	-153.9	410	G	NET	2005	19.7441	Csank, unpublished	Lavergne et al. (2020)
10	60.97	-153.9	410	G	NET	2006	19.9723	Csank, unpublished	Lavergne et al. (2020)
10	60.97	-153.9	410	G	NET	2007	20.6222	Csank, unpublished	Lavergne et al. (2020)
10	60.97	-153.9	410	G	NET	2008	20.0313	Csank, unpublished	Lavergne et al. (2020)
10	60.97	-153.9	410	G	NET	2009	19.942	Csank, unpublished	Lavergne et al. (2020)
11	44.2	-121.9	1436	G	NET	1979	20.8713	Ratcliff et al. (2018)	Lavergne et al. (2020)
11	44.2	-121.9	1436	G	NET	1980	21.0292	Ratcliff et al. (2018)	Lavergne et al. (2020)
11	44.2	-121.9	1436	G	NET	1981	20.8933	Ratcliff et al. (2018)	Lavergne et al. (2020)
11	44.2	-121.9	1436	G	NET	1982	21.9243	Ratcliff et al. (2018)	Lavergne et al. (2020)
11	44.2	-121.9	1436	G	NET	1983	22.0515	Ratcliff et al. (2018)	Lavergne et al. (2020)
11	44.2	-121.9	1436	G	NET	1984	21.3263	Ratcliff et al. (2018)	Lavergne et al. (2020)
11	44.2	-121.9	1436	G	NET	1985	21.5681	Ratcliff et al. (2018)	Lavergne et al. (2020)
11	44.2	-121.9	1436	G	NET	1986	20.7172	Ratcliff et al. (2018)	Lavergne et al. (2020)
11	44.2	-121.9	1436	G	NET	1987	21.4849	Ratcliff et al. (2018)	Lavergne et al. (2020)
11	44.2	-121.9	1436	G	NET	1988	20.8554	Ratcliff et al. (2018)	Lavergne et al. (2020)
11	44.2	-121.9	1436	G	NET	1989	21.6762	Ratcliff et al. (2018)	Lavergne et al. (2020)
11	44.2	-121.9	1436	G	NET	1990	21.4137	Ratcliff et al. (2018)	Lavergne et al. (2020)
11	44.2	-121.9	1436	G	NET	1991	21.7082	Ratcliff et al. (2018)	Lavergne et al. (2020)
11	44.2	-121.9	1436	G	NET	1992	21.2137	Ratcliff et al. (2018)	Lavergne et al. (2020)
11	44.2	-121.9	1436	G	NET	1993	21.3399	Ratcliff et al. (2018)	Lavergne et al. (2020)
11	44.2	-121.9	1436	G	NET	1994	20.9517	Ratcliff et al. (2018)	Lavergne et al. (2020)
11	44.2	-121.9	1436	G	NET	1995	21.4466	Ratcliff et al. (2018)	Lavergne et al. (2020)
11	44.2	-121.9	1436	G	NET	1996	21.0372	Ratcliff et al. (2018)	Lavergne et al. (2020)
11	44.2	-121.9	1436	G	NET	1997	21.7214	Ratcliff et al. (2018)	Lavergne et al. (2020)
11	44.2	-121.9	1436	G	NET	1998	20.8183	Ratcliff et al. (2018)	Lavergne et al. (2020)
11	44.2	-121.9	1436	G	NET	1999	21.839	Ratcliff et al. (2018)	Lavergne et al. (2020)
11	44.2	-121.9	1436	G	NET	2000	21.1027	Ratcliff et al. (2018)	Lavergne et al. (2020)
11	44.2	-121.9	1436	G	NET	2001	20.4726	Ratcliff et al. (2018)	Lavergne et al. (2020)
11	44.2	-121.9	1436	G	NET	2002	20.7885	Ratcliff et al. (2018)	Lavergne et al. (2020)
11	44.2	-121.9	1436	G	NET	2003	20.7474	Ratcliff et al. (2018)	Lavergne et al. (2020)
11	44.2	-121.9	1436	G	NET	2004	20.9373	Ratcliff et al. (2018)	Lavergne et al. (2020)
11	44.2	-121.9	1436	G	NET	2005	20.8432	Ratcliff et al. (2018)	Lavergne et al. (2020)
11	44.2	-121.9	1436	G	NET	2006	20.4762	Ratcliff et al. (2018)	Lavergne et al. (2020)
11	44.2	-121.9	1436	G	NET	2007	21.0965	Ratcliff et al. (2018)	Lavergne et al. (2020)
11	44.2	-121.9	1436	G	NET	2008	21.1706	Ratcliff et al. (2018)	Lavergne et al. (2020)
11	44.2	-121.9	1436	G	NET	2009	21.1497	Ratcliff et al. (2018)	Lavergne et al. (2020)
11	44.2	-121.9	1436	G	NET	2010	21.571	Ratcliff et al. (2018)	Lavergne et al. (2020)
11	44.2	-121.9	1436	G	NET	2011	21.5293	Ratcliff et al. (2018)	Lavergne et al. (2020)
11	44.2	-121.9	1436	G	NET	2012	20.3737	Ratcliff et al. (2018)	Lavergne et al. (2020)
12	44.4	-121.9	1447	G	NET	1979	20.5878	Ratcliff et al. (2018)	Lavergne et al. (2020)
12	44.4	-121.9	1447	G	NET	1980	20.2315	Ratcliff et al. (2018)	Lavergne et al. (2020)
12	44.4	-121.9	1447	G	NET	1981	20.5889	Ratcliff et al. (2018)	Lavergne et al. (2020)
12	44.4	-121.9	1447	G	NET	1982	21.5876	Ratcliff et al. (2018)	Lavergne et al. (2020)
12	44.4	-121.9	1447	G	NET	1983	22.041	Ratcliff et al. (2018)	Lavergne et al. (2020)
12	44.4	-121.9	1447	G	NET	1984	21.011	Ratcliff et al. (2018)	Lavergne et al. (2020)
12	44.4	-121.9	1447	G	NET	1985	20.507	Ratcliff et al. (2018)	Lavergne et al. (2020)
12	44.4	-121.9	1447	G	NET	1986	20.2344	Ratcliff et al. (2018)	Lavergne et al. (2020)
12	44.4	-121.9	1447	G	NET	1987	20.7388	Ratcliff et al. (2018)	Lavergne et al. (2020)
12	44.4	-121.9	1447	G	NET	1988	20.2466	Ratcliff et al. (2018)	Lavergne et al. (2020)
12	44.4	-121.9	1447	G	NET	1989	21.9183	Ratcliff et al. (2018)	Lavergne et al. (2020)
12	44.4	-121.9	1447	G	NET	1990	20.9618	Ratcliff et al. (2018)	Lavergne et al. (2020)
12	44.4	-121.9	1447	G	NET	1991	20.5312	Ratcliff et al. (2018)	Lavergne et al. (2020)
12	44.4	-121.9	1447	G	NET	1992	20.426	Ratcliff et al. (2018)	Lavergne et al. (2020)
12	44.4	-121.9	1447	G	NET	1993	21.0141	Ratcliff et al. (2018)	Lavergne et al. (2020)
12	44.4	-121.9	1447	G	NET	1994	20.1538	Ratcliff et al. (2018)	Lavergne et al. (2020)
12	44.4	-121.9	1447	G	NET	1995	20.9946	Ratcliff et al. (2018)	Lavergne et al. (2020)
12	44.4	-121.9	1447	G	NET	1996	20.4806	Ratcliff et al. (2018)	Lavergne et al. (2020)
12	44.4	-121.9	1447	G	NET	1997	20.9328	Ratcliff et al. (2018)	Lavergne et al. (2020)
12	44.4	-121.9	1447	G	NET	1998	20.4298	Ratcliff et al. (2018)	Lavergne et al. (2020)
12	44.4	-121.9	1447	G	NET	1999	20.4724	Ratcliff et al. (2018)	Lavergne et al. (2020)
12	44.4	-121.9	1447	G	NET	2000	20.0527	Ratcliff et al. (2018)	Lavergne et al. (2020)
12	44.4	-121.9	1447	G	NET	2001	19.8746	Ratcliff et al. (2018)	Lavergne et al. (2020)
12	44.4	-121.9	1447	G	NET	2002	19.6447	Ratcliff et al. (2018)	Lavergne et al. (2020)
12	44.4	-121.9	1447	G	NET	2003	19.9601	Ratcliff et al. (2018)	Lavergne et al. (2020)
12	44.4	-121.9	1447	G	NET	2004	20.9584	Ratcliff et al. (2018)	Lavergne et al. (2020)
12	44.4	-121.9	1447	G	NET	2005	20.1292	Ratcliff et al. (2018)	Lavergne et al. (2020)
12	44.4	-121.9	1447	G	NET	2006	20.0983	Ratcliff et al. (2018)	Lavergne et al. (2020)
12	44.4	-121.9	1447	G	NET	2007	20.1512	Ratcliff et al. (2018)	Lavergne et al. (2020)
12	44.4	-121.9	1447	G	NET	2008	20.7501	Ratcliff et al. (2018)	Lavergne et al. (2020)
12	44.4	-121.9	1447	G	NET	2009	19.8161	Ratcliff et al. (2018)	Lavergne et al. (2020)
12	44.4	-121.9	1447	G	NET	2010	21.1292	Ratcliff et al. (2018)	Lavergne et al. (2020)
12	44.4	-121.9	1447	G	NET	2011	20.5831	Ratcliff et al. (2018)	Lavergne et al. (2020)
12	44.4	-121.9	1447	G	NET	2012	20.5838	Ratcliff et al. (2018)	Lavergne et al. (2020)
13	44	-121.5	1459	G	NET	1979	20.4094	Voelker et al. (2019)	Lavergne et al. (2020)
13	44	-121.5	1459	G	NET	1980	20.3994	Voelker et al. (2019)	Lavergne et al. (2020)
13	44	-121.5	1459	G	NET	1981	20.2636	Voelker et al. (2019)	Lavergne et al. (2020)
13	44	-121.5	1459	G	NET	1982	20.915	Voelker et al. (2019)	Lavergne et al. (2020)
13	44	-121.5	1459	G	NET	1983	20.9264	Voelker et al. (2019)	Lavergne et al. (2020)
13	44	-121.5	1459	G	NET	1984	20.7485	Voelker et al. (2019)	Lavergne et al. (2020)
13	44	-121.5	1459	G	NET	1985	20.507	Voelker et al. (2019)	Lavergne et al. (2020)
13	44	-121.5	1459	G	NET	1986	20.2344	Voelker et al. (2019)	Lavergne et al. (2020)
13	44	-121.5	1459	G	NET	1987	20.6338	Voelker et al. (2019)	Lavergne et al. (2020)
13	44	-121.5	1459	G	NET	1988	19.9529	Voelker et al. (2019)	Lavergne et al. (2020)
13	44	-121.5	1459	G	NET	1989	20.5622	Voelker et al. (2019)	Lavergne et al. (2020)
13	44	-121.5	1459	G	NET	1990	20.4787	Voelker et al. (2019)	Lavergne et al. (2020)
13	44	-121.5	1459	G	NET	1991	20.2583	Voelker et al. (2019)	Lavergne et al. (2020)
13	44	-121.5	1459	G	NET	1992	20.3001	Voelker et al. (2019)	Lavergne et al. (2020)
13	44	-121.5	1459	G	NET	1993	20.594	Voelker et al. (2019)	Lavergne et al. (2020)
13	44	-121.5	1459	G	NET	1994	20.3847	Voelker et al. (2019)	Lavergne et al. (2020)
13	44	-121.5	1459	G	NET	1995	21.2258	Voelker et al. (2019)	Lavergne et al. (2020)
13	44	-121.5	1459	G	NET	1996	21.0898	Voelker et al. (2019)	Lavergne et al. (2020)
13	44	-121.5	1459	G	NET	1997	21.0064	Voelker et al. (2019)	Lavergne et al. (2020)
13	44	-121.5	1459	G	NET	1998	20.7868	Voelker et al. (2019)	Lavergne et al. (2020)
13	44	-121.5	1459	G	NET	1999	20.903	Voelker et al. (2019)	Lavergne et al. (2020)
13	44	-121.5	1459	G	NET	2000	20.4304	Voelker et al. (2019)	Lavergne et al. (2020)
13	44	-121.5	1459	G	NET	2001	20.1578	Voelker et al. (2019)	Lavergne et al. (2020)
13	44	-121.5	1459	G	NET	2002	20.1796	Voelker et al. (2019)	Lavergne et al. (2020)
13	44	-121.5	1459	G	NET	2003	20.4113	Voelker et al. (2019)	Lavergne et al. (2020)
13	44	-121.5	1459	G	NET	2004	20.7482	Voelker et al. (2019)	Lavergne et al. (2020)
13	44	-121.5	1459	G	NET	2005	20.4336	Voelker et al. (2019)	Lavergne et al. (2020)
13	44	-121.5	1459	G	NET	2006	20.4342	Voelker et al. (2019)	Lavergne et al. (2020)
13	44	-121.5	1459	G	NET	2007	20.4976	Voelker et al. (2019)	Lavergne et al. (2020)
13	44	-121.5	1459	G	NET	2008	20.5716	Voelker et al. (2019)	Lavergne et al. (2020)
13	44	-121.5	1459	G	NET	2009	20.3198	Voelker et al. (2019)	Lavergne et al. (2020)
13	44	-121.5	1459	G	NET	2010	20.5617	Voelker et al. (2019)	Lavergne et al. (2020)
13	44	-121.5	1459	G	NET	2011	20.6356	Voelker et al. (2019)	Lavergne et al. (2020)
13	44	-121.5	1459	G	NET	2012	20.3527	Voelker et al. (2019)	Lavergne et al. (2020)
14	44	-121.5	1459	G	NET	1979	20.1682	Voelker et al. (2019)	Lavergne et al. (2020)
14	44	-121.5	1459	G	NET	1980	20.2105	Voelker et al. (2019)	Lavergne et al. (2020)
14	44	-121.5	1459	G	NET	1981	20.1273	Voelker et al. (2019)	Lavergne et al. (2020)
14	44	-121.5	1459	G	NET	1982	20.768	Voelker et al. (2019)	Lavergne et al. (2020)
14	44	-121.5	1459	G	NET	1983	20.7163	Voelker et al. (2019)	Lavergne et al. (2020)
14	44	-121.5	1459	G	NET	1984	20.3601	Voelker et al. (2019)	Lavergne et al. (2020)
14	44	-121.5	1459	G	NET	1985	20.2132	Voelker et al. (2019)	Lavergne et al. (2020)
14	44	-121.5	1459	G	NET	1986	19.9513	Voelker et al. (2019)	Lavergne et al. (2020)
14	44	-121.5	1459	G	NET	1987	20.34	Voelker et al. (2019)	Lavergne et al. (2020)
14	44	-121.5	1459	G	NET	1988	19.6385	Voelker et al. (2019)	Lavergne et al. (2020)
14	44	-121.5	1459	G	NET	1989	20.3209	Voelker et al. (2019)	Lavergne et al. (2020)
14	44	-121.5	1459	G	NET	1990	20.1639	Voelker et al. (2019)	Lavergne et al. (2020)
14	44	-121.5	1459	G	NET	1991	19.9017	Voelker et al. (2019)	Lavergne et al. (2020)
14	44	-121.5	1459	G	NET	1992	20.1742	Voelker et al. (2019)	Lavergne et al. (2020)
14	44	-121.5	1459	G	NET	1993	20.2371	Voelker et al. (2019)	Lavergne et al. (2020)
14	44	-121.5	1459	G	NET	1994	20.4161	Voelker et al. (2019)	Lavergne et al. (2020)
14	44	-121.5	1459	G	NET	1995	21.0681	Voelker et al. (2019)	Lavergne et al. (2020)
14	44	-121.5	1459	G	NET	1996	21.0267	Voelker et al. (2019)	Lavergne et al. (2020)
14	44	-121.5	1459	G	NET	1997	20.9223	Voelker et al. (2019)	Lavergne et al. (2020)
14	44	-121.5	1459	G	NET	1998	20.6713	Voelker et al. (2019)	Lavergne et al. (2020)
14	44	-121.5	1459	G	NET	1999	20.5879	Voelker et al. (2019)	Lavergne et al. (2020)
14	44	-121.5	1459	G	NET	2000	20.1995	Voelker et al. (2019)	Lavergne et al. (2020)
14	44	-121.5	1459	G	NET	2001	20.0004	Voelker et al. (2019)	Lavergne et al. (2020)
14	44	-121.5	1459	G	NET	2002	19.9698	Voelker et al. (2019)	Lavergne et al. (2020)
14	44	-121.5	1459	G	NET	2003	20.2329	Voelker et al. (2019)	Lavergne et al. (2020)
14	44	-121.5	1459	G	NET	2004	20.3387	Voelker et al. (2019)	Lavergne et al. (2020)
14	44	-121.5	1459	G	NET	2005	20.1607	Voelker et al. (2019)	Lavergne et al. (2020)
14	44	-121.5	1459	G	NET	2006	20.1193	Voelker et al. (2019)	Lavergne et al. (2020)
14	44	-121.5	1459	G	NET	2007	20.0883	Voelker et al. (2019)	Lavergne et al. (2020)
14	44	-121.5	1459	G	NET	2008	20.1621	Voelker et al. (2019)	Lavergne et al. (2020)
14	44	-121.5	1459	G	NET	2009	19.8686	Voelker et al. (2019)	Lavergne et al. (2020)
14	44	-121.5	1459	G	NET	2010	20.1313	Voelker et al. (2019)	Lavergne et al. (2020)
14	44	-121.5	1459	G	NET	2011	20.1212	Voelker et al. (2019)	Lavergne et al. (2020)
14	44	-121.5	1459	G	NET	2012	19.7861	Voelker et al. (2019)	Lavergne et al. (2020)
15	46.7	-120.9	1000	G	NET	1979	15.8221	Csank, unpublished	Lavergne et al. (2020)
15	46.7	-120.9	1000	G	NET	1981	17.0028	Csank, unpublished	Lavergne et al. (2020)
15	46.7	-120.9	1000	G	NET	1982	16.6416	Csank, unpublished	Lavergne et al. (2020)
15	46.7	-120.9	1000	G	NET	1983	16.8602	Csank, unpublished	Lavergne et al. (2020)
15	46.7	-120.9	1000	G	NET	1984	16.5826	Csank, unpublished	Lavergne et al. (2020)
15	46.7	-120.9	1000	G	NET	1985	16.6514	Csank, unpublished	Lavergne et al. (2020)
15	46.7	-120.9	1000	G	NET	1986	16.5696	Csank, unpublished	Lavergne et al. (2020)
15	46.7	-120.9	1000	G	NET	1987	17.7695	Csank, unpublished	Lavergne et al. (2020)
15	46.7	-120.9	1000	G	NET	1988	17.6338	Csank, unpublished	Lavergne et al. (2020)
15	46.7	-120.9	1000	G	NET	1989	16.956	Csank, unpublished	Lavergne et al. (2020)
15	46.7	-120.9	1000	G	NET	1991	17.3611	Csank, unpublished	Lavergne et al. (2020)
15	46.7	-120.9	1000	G	NET	1992	17.4046	Csank, unpublished	Lavergne et al. (2020)
15	46.7	-120.9	1000	G	NET	1993	16.7691	Csank, unpublished	Lavergne et al. (2020)
15	46.7	-120.9	1000	G	NET	1994	17.391	Csank, unpublished	Lavergne et al. (2020)
15	46.7	-120.9	1000	G	NET	1995	16.3988	Csank, unpublished	Lavergne et al. (2020)
15	46.7	-120.9	1000	G	NET	1996	17.0931	Csank, unpublished	Lavergne et al. (2020)
15	46.7	-120.9	1000	G	NET	1997	16.7917	Csank, unpublished	Lavergne et al. (2020)
15	46.7	-120.9	1000	G	NET	1998	17.6624	Csank, unpublished	Lavergne et al. (2020)
15	46.7	-120.9	1000	G	NET	1999	17.3937	Csank, unpublished	Lavergne et al. (2020)
15	46.7	-120.9	1000	G	NET	2000	17.3669	Csank, unpublished	Lavergne et al. (2020)
15	46.7	-120.9	1000	G	NET	2001	16.378	Csank, unpublished	Lavergne et al. (2020)
15	46.7	-120.9	1000	G	NET	2003	16.3153	Csank, unpublished	Lavergne et al. (2020)
15	46.7	-120.9	1000	G	NET	2004	16.1834	Csank, unpublished	Lavergne et al. (2020)
15	46.7	-120.9	1000	G	NET	2005	17.0289	Csank, unpublished	Lavergne et al. (2020)
15	46.7	-120.9	1000	G	NET	2006	15.4896	Csank, unpublished	Lavergne et al. (2020)
15	46.7	-120.9	1000	G	NET	2008	16.186	Csank, unpublished	Lavergne et al. (2020)
15	46.7	-120.9	1000	G	NET	2009	16.2858	Csank, unpublished	Lavergne et al. (2020)
15	46.7	-120.9	1000	G	NET	2010	17.1912	Csank, unpublished	Lavergne et al. (2020)
15	46.7	-120.9	1000	G	NET	2011	17.7593	Csank, unpublished	Lavergne et al. (2020)
15	46.7	-120.9	1000	G	NET	2012	17.0431	Csank, unpublished	Lavergne et al. (2020)
16	44.49	-120.6	1485	G	NET	1979	16.5316	Voelker, Meinzer, Still, unpublished	Lavergne et al. (2020)
16	44.49	-120.6	1485	G	NET	1980	17.7714	Voelker, Meinzer, Still, unpublished	Lavergne et al. (2020)
16	44.49	-120.6	1485	G	NET	1981	17.0432	Voelker, Meinzer, Still, unpublished	Lavergne et al. (2020)
16	44.49	-120.6	1485	G	NET	1982	16.8897	Voelker, Meinzer, Still, unpublished	Lavergne et al. (2020)
16	44.49	-120.6	1485	G	NET	1983	17.0648	Voelker, Meinzer, Still, unpublished	Lavergne et al. (2020)
16	44.49	-120.6	1485	G	NET	1984	16.9049	Voelker, Meinzer, Still, unpublished	Lavergne et al. (2020)
16	44.49	-120.6	1485	G	NET	1985	16.6892	Voelker, Meinzer, Still, unpublished	Lavergne et al. (2020)
16	44.49	-120.6	1485	G	NET	1986	16.7542	Voelker, Meinzer, Still, unpublished	Lavergne et al. (2020)
16	44.49	-120.6	1485	G	NET	1987	17.6345	Voelker, Meinzer, Still, unpublished	Lavergne et al. (2020)
16	44.49	-120.6	1485	G	NET	1988	17.4282	Voelker, Meinzer, Still, unpublished	Lavergne et al. (2020)
16	44.49	-120.6	1485	G	NET	1989	16.8676	Voelker, Meinzer, Still, unpublished	Lavergne et al. (2020)
16	44.49	-120.6	1485	G	NET	1990	17.2919	Voelker, Meinzer, Still, unpublished	Lavergne et al. (2020)
16	44.49	-120.6	1485	G	NET	1991	16.8123	Voelker, Meinzer, Still, unpublished	Lavergne et al. (2020)
16	44.49	-120.6	1485	G	NET	1992	17.2512	Voelker, Meinzer, Still, unpublished	Lavergne et al. (2020)
16	44.49	-120.6	1485	G	NET	1993	17.265	Voelker, Meinzer, Still, unpublished	Lavergne et al. (2020)
16	44.49	-120.6	1485	G	NET	1994	17.4236	Voelker, Meinzer, Still, unpublished	Lavergne et al. (2020)
16	44.49	-120.6	1485	G	NET	1995	17.6531	Voelker, Meinzer, Still, unpublished	Lavergne et al. (2020)
16	44.49	-120.6	1485	G	NET	1996	17.7707	Voelker, Meinzer, Still, unpublished	Lavergne et al. (2020)
16	44.49	-120.6	1485	G	NET	1997	17.3256	Voelker, Meinzer, Still, unpublished	Lavergne et al. (2020)
16	44.49	-120.6	1485	G	NET	1998	16.9408	Voelker, Meinzer, Still, unpublished	Lavergne et al. (2020)
16	44.49	-120.6	1485	G	NET	1999	17.3776	Voelker, Meinzer, Still, unpublished	Lavergne et al. (2020)
16	44.49	-120.6	1485	G	NET	2000	16.3308	Voelker, Meinzer, Still, unpublished	Lavergne et al. (2020)
16	44.49	-120.6	1485	G	NET	2001	16.4541	Voelker, Meinzer, Still, unpublished	Lavergne et al. (2020)
16	44.49	-120.6	1485	G	NET	2002	16.6176	Voelker, Meinzer, Still, unpublished	Lavergne et al. (2020)
16	44.49	-120.6	1485	G	NET	2003	16.5464	Voelker, Meinzer, Still, unpublished	Lavergne et al. (2020)
16	44.49	-120.6	1485	G	NET	2004	16.5693	Voelker, Meinzer, Still, unpublished	Lavergne et al. (2020)
16	44.49	-120.6	1485	G	NET	2005	17.54	Voelker, Meinzer, Still, unpublished	Lavergne et al. (2020)
16	44.49	-120.6	1485	G	NET	2006	16.466	Voelker, Meinzer, Still, unpublished	Lavergne et al. (2020)
16	44.49	-120.6	1485	G	NET	2007	16.6886	Voelker, Meinzer, Still, unpublished	Lavergne et al. (2020)
16	44.49	-120.6	1485	G	NET	2008	16.8002	Voelker, Meinzer, Still, unpublished	Lavergne et al. (2020)
16	44.49	-120.6	1485	G	NET	2009	16.9852	Voelker, Meinzer, Still, unpublished	Lavergne et al. (2020)
16	44.49	-120.6	1485	G	NET	2010	17.1327	Voelker, Meinzer, Still, unpublished	Lavergne et al. (2020)
16	44.49	-120.6	1485	G	NET	2011	17.181	Voelker, Meinzer, Still, unpublished	Lavergne et al. (2020)
16	44.49	-120.6	1485	G	NET	2012	16.6197	Voelker, Meinzer, Still, unpublished	Lavergne et al. (2020)
17	44.49	-120.6	1485	G	NET	1979	18.8467	Voelker, Meinzer, Still, unpublished	Lavergne et al. (2020)
17	44.49	-120.6	1485	G	NET	1980	18.1344	Voelker, Meinzer, Still, unpublished	Lavergne et al. (2020)
17	44.49	-120.6	1485	G	NET	1981	18.4504	Voelker, Meinzer, Still, unpublished	Lavergne et al. (2020)
17	44.49	-120.6	1485	G	NET	1982	17.8746	Voelker, Meinzer, Still, unpublished	Lavergne et al. (2020)
17	44.49	-120.6	1485	G	NET	1983	17.8118	Voelker, Meinzer, Still, unpublished	Lavergne et al. (2020)
17	44.49	-120.6	1485	G	NET	1984	18.6117	Voelker, Meinzer, Still, unpublished	Lavergne et al. (2020)
17	44.49	-120.6	1485	G	NET	1985	20.1425	Voelker, Meinzer, Still, unpublished	Lavergne et al. (2020)
17	44.49	-120.6	1485	G	NET	1986	19.1655	Voelker, Meinzer, Still, unpublished	Lavergne et al. (2020)
17	44.49	-120.6	1485	G	NET	1987	17.7722	Voelker, Meinzer, Still, unpublished	Lavergne et al. (2020)
17	44.49	-120.6	1485	G	NET	1988	18.574	Voelker, Meinzer, Still, unpublished	Lavergne et al. (2020)
17	44.49	-120.6	1485	G	NET	1989	16.6964	Voelker, Meinzer, Still, unpublished	Lavergne et al. (2020)
17	44.49	-120.6	1485	G	NET	1990	18.3549	Voelker, Meinzer, Still, unpublished	Lavergne et al. (2020)
17	44.49	-120.6	1485	G	NET	1991	17.2601	Voelker, Meinzer, Still, unpublished	Lavergne et al. (2020)
17	44.49	-120.6	1485	G	NET	1992	16.7448	Voelker, Meinzer, Still, unpublished	Lavergne et al. (2020)
17	44.49	-120.6	1485	G	NET	1993	16.1977	Voelker, Meinzer, Still, unpublished	Lavergne et al. (2020)
17	44.49	-120.6	1485	G	NET	1994	18.0347	Voelker, Meinzer, Still, unpublished	Lavergne et al. (2020)
17	44.49	-120.6	1485	G	NET	1995	18.1713	Voelker, Meinzer, Still, unpublished	Lavergne et al. (2020)
17	44.49	-120.6	1485	G	NET	1996	18.2396	Voelker, Meinzer, Still, unpublished	Lavergne et al. (2020)
17	44.49	-120.6	1485	G	NET	1997	18.3422	Voelker, Meinzer, Still, unpublished	Lavergne et al. (2020)
17	44.49	-120.6	1485	G	NET	1998	18.2024	Voelker, Meinzer, Still, unpublished	Lavergne et al. (2020)
17	44.49	-120.6	1485	G	NET	1999	17.3685	Voelker, Meinzer, Still, unpublished	Lavergne et al. (2020)
17	44.49	-120.6	1485	G	NET	2000	17.4696	Voelker, Meinzer, Still, unpublished	Lavergne et al. (2020)
17	44.49	-120.6	1485	G	NET	2001	17.0975	Voelker, Meinzer, Still, unpublished	Lavergne et al. (2020)
17	44.49	-120.6	1485	G	NET	2002	17.3215	Voelker, Meinzer, Still, unpublished	Lavergne et al. (2020)
17	44.49	-120.6	1485	G	NET	2003	17.5258	Voelker, Meinzer, Still, unpublished	Lavergne et al. (2020)
17	44.49	-120.6	1485	G	NET	2004	17.9816	Voelker, Meinzer, Still, unpublished	Lavergne et al. (2020)
17	44.49	-120.6	1485	G	NET	2005	18.2014	Voelker, Meinzer, Still, unpublished	Lavergne et al. (2020)
17	44.49	-120.6	1485	G	NET	2006	17.2656	Voelker, Meinzer, Still, unpublished	Lavergne et al. (2020)
17	44.49	-120.6	1485	G	NET	2007	16.6602	Voelker, Meinzer, Still, unpublished	Lavergne et al. (2020)
17	44.49	-120.6	1485	G	NET	2008	17.404	Voelker, Meinzer, Still, unpublished	Lavergne et al. (2020)
17	44.49	-120.6	1485	G	NET	2009	17.4061	Voelker, Meinzer, Still, unpublished	Lavergne et al. (2020)
17	44.49	-120.6	1485	G	NET	2010	17.7842	Voelker, Meinzer, Still, unpublished	Lavergne et al. (2020)
17	44.49	-120.6	1485	G	NET	2011	17.103	Voelker, Meinzer, Still, unpublished	Lavergne et al. (2020)
17	44.49	-120.6	1485	G	NET	2012	17.5328	Voelker, Meinzer, Still, unpublished	Lavergne et al. (2020)
18	47.34	-120.6	1470	G	NET	1979	18.7493	Csank, unpublished	Lavergne et al. (2020)
18	47.34	-120.6	1470	G	NET	1980	18.3792	Csank, unpublished	Lavergne et al. (2020)
18	47.34	-120.6	1470	G	NET	1981	17.4456	Csank, unpublished	Lavergne et al. (2020)
18	47.34	-120.6	1470	G	NET	1982	17.6359	Csank, unpublished	Lavergne et al. (2020)
18	47.34	-120.6	1470	G	NET	1983	17.6073	Csank, unpublished	Lavergne et al. (2020)
18	47.34	-120.6	1470	G	NET	1984	16.8343	Csank, unpublished	Lavergne et al. (2020)
18	47.34	-120.6	1470	G	NET	1985	16.7889	Csank, unpublished	Lavergne et al. (2020)
18	47.34	-120.6	1470	G	NET	1986	17.0159	Csank, unpublished	Lavergne et al. (2020)
18	47.34	-120.6	1470	G	NET	1987	16.3757	Csank, unpublished	Lavergne et al. (2020)
18	47.34	-120.6	1470	G	NET	1988	16.7266	Csank, unpublished	Lavergne et al. (2020)
18	47.34	-120.6	1470	G	NET	1989	17.3482	Csank, unpublished	Lavergne et al. (2020)
18	47.34	-120.6	1470	G	NET	1990	16.9758	Csank, unpublished	Lavergne et al. (2020)
18	47.34	-120.6	1470	G	NET	1991	16.9395	Csank, unpublished	Lavergne et al. (2020)
18	47.34	-120.6	1470	G	NET	1992	17.8194	Csank, unpublished	Lavergne et al. (2020)
18	47.34	-120.6	1470	G	NET	1993	17.2481	Csank, unpublished	Lavergne et al. (2020)
18	47.34	-120.6	1470	G	NET	1994	17.0893	Csank, unpublished	Lavergne et al. (2020)
18	47.34	-120.6	1470	G	NET	1995	17.3797	Csank, unpublished	Lavergne et al. (2020)
18	47.34	-120.6	1470	G	NET	1996	17.754	Csank, unpublished	Lavergne et al. (2020)
18	47.34	-120.6	1470	G	NET	1997	17.8028	Csank, unpublished	Lavergne et al. (2020)
18	47.34	-120.6	1470	G	NET	1998	16.932	Csank, unpublished	Lavergne et al. (2020)
18	47.34	-120.6	1470	G	NET	1999	16.5274	Csank, unpublished	Lavergne et al. (2020)
18	47.34	-120.6	1470	G	NET	2000	16.4894	Csank, unpublished	Lavergne et al. (2020)
18	47.34	-120.6	1470	G	NET	2001	17.1235	Csank, unpublished	Lavergne et al. (2020)
18	47.34	-120.6	1470	G	NET	2002	16.6823	Csank, unpublished	Lavergne et al. (2020)
18	47.34	-120.6	1470	G	NET	2003	17.282	Csank, unpublished	Lavergne et al. (2020)
18	47.34	-120.6	1470	G	NET	2004	17.0939	Csank, unpublished	Lavergne et al. (2020)
18	47.34	-120.6	1470	G	NET	2005	15.7953	Csank, unpublished	Lavergne et al. (2020)
18	47.34	-120.6	1470	G	NET	2006	16.8664	Csank, unpublished	Lavergne et al. (2020)
18	47.34	-120.6	1470	G	NET	2007	16.3901	Csank, unpublished	Lavergne et al. (2020)
18	47.34	-120.6	1470	G	NET	2008	16.7169	Csank, unpublished	Lavergne et al. (2020)
18	47.34	-120.6	1470	G	NET	2009	17.364	Csank, unpublished	Lavergne et al. (2020)
18	47.34	-120.6	1470	G	NET	2010	17.1371	Csank, unpublished	Lavergne et al. (2020)
18	47.34	-120.6	1470	G	NET	2011	17.4187	Csank, unpublished	Lavergne et al. (2020)
18	47.34	-120.6	1470	G	NET	2012	17.3389	Csank, unpublished	Lavergne et al. (2020)
19	48.6	-119.7	890	G	NET	1979	19.1525	Csank, unpublished	Lavergne et al. (2020)
19	48.6	-119.7	890	G	NET	1980	16.9512	Csank, unpublished	Lavergne et al. (2020)
19	48.6	-119.7	890	G	NET	1981	16.793	Csank, unpublished	Lavergne et al. (2020)
19	48.6	-119.7	890	G	NET	1982	17.1699	Csank, unpublished	Lavergne et al. (2020)
19	48.6	-119.7	890	G	NET	1983	17.8056	Csank, unpublished	Lavergne et al. (2020)
19	48.6	-119.7	890	G	NET	1984	17.1604	Csank, unpublished	Lavergne et al. (2020)
19	48.6	-119.7	890	G	NET	1985	15.6577	Csank, unpublished	Lavergne et al. (2020)
19	48.6	-119.7	890	G	NET	1986	16.1006	Csank, unpublished	Lavergne et al. (2020)
19	48.6	-119.7	890	G	NET	1987	16.6678	Csank, unpublished	Lavergne et al. (2020)
19	48.6	-119.7	890	G	NET	1988	17.0975	Csank, unpublished	Lavergne et al. (2020)
19	48.6	-119.7	890	G	NET	1989	17.9522	Csank, unpublished	Lavergne et al. (2020)
19	48.6	-119.7	890	G	NET	1990	16.4517	Csank, unpublished	Lavergne et al. (2020)
19	48.6	-119.7	890	G	NET	1991	14.8476	Csank, unpublished	Lavergne et al. (2020)
19	48.6	-119.7	890	G	NET	1992	15.8486	Csank, unpublished	Lavergne et al. (2020)
19	48.6	-119.7	890	G	NET	1993	16.9278	Csank, unpublished	Lavergne et al. (2020)
19	48.6	-119.7	890	G	NET	1994	16.1678	Csank, unpublished	Lavergne et al. (2020)
19	48.6	-119.7	890	G	NET	1995	16.6245	Csank, unpublished	Lavergne et al. (2020)
19	48.6	-119.7	890	G	NET	1996	16.7451	Csank, unpublished	Lavergne et al. (2020)
19	48.6	-119.7	890	G	NET	1997	16.775	Csank, unpublished	Lavergne et al. (2020)
19	48.6	-119.7	890	G	NET	1998	17.3707	Csank, unpublished	Lavergne et al. (2020)
19	48.6	-119.7	890	G	NET	1999	16.8596	Csank, unpublished	Lavergne et al. (2020)
19	48.6	-119.7	890	G	NET	2000	15.8583	Csank, unpublished	Lavergne et al. (2020)
19	48.6	-119.7	890	G	NET	2001	14.886	Csank, unpublished	Lavergne et al. (2020)
19	48.6	-119.7	890	G	NET	2002	15.9366	Csank, unpublished	Lavergne et al. (2020)
19	48.6	-119.7	890	G	NET	2003	16.4589	Csank, unpublished	Lavergne et al. (2020)
19	48.6	-119.7	890	G	NET	2004	16.9511	Csank, unpublished	Lavergne et al. (2020)
19	48.6	-119.7	890	G	NET	2005	16.5124	Csank, unpublished	Lavergne et al. (2020)
19	48.6	-119.7	890	G	NET	2006	17.1987	Csank, unpublished	Lavergne et al. (2020)
19	48.6	-119.7	890	G	NET	2007	16.5535	Csank, unpublished	Lavergne et al. (2020)
19	48.6	-119.7	890	G	NET	2008	15.91	Csank, unpublished	Lavergne et al. (2020)
19	48.6	-119.7	890	G	NET	2009	16.9371	Csank, unpublished	Lavergne et al. (2020)
19	48.6	-119.7	890	G	NET	2010	16.4668	Csank, unpublished	Lavergne et al. (2020)
19	48.6	-119.7	890	G	NET	2011	17.8082	Csank, unpublished	Lavergne et al. (2020)
19	48.6	-119.7	890	G	NET	2012	17.5527	Csank, unpublished	Lavergne et al. (2020)
20	37.03	-119.3	1913	G	NET	1979	17.6096	Keen and Voelker, unpublished	Lavergne et al. (2020)
20	37.03	-119.3	1913	G	NET	1980	18.0166	Keen and Voelker, unpublished	Lavergne et al. (2020)
20	37.03	-119.3	1913	G	NET	1981	17.3071	Keen and Voelker, unpublished	Lavergne et al. (2020)
20	37.03	-119.3	1913	G	NET	1982	17.9263	Keen and Voelker, unpublished	Lavergne et al. (2020)
20	37.03	-119.3	1913	G	NET	1983	18.0674	Keen and Voelker, unpublished	Lavergne et al. (2020)
20	37.03	-119.3	1913	G	NET	1984	17.4403	Keen and Voelker, unpublished	Lavergne et al. (2020)
20	37.03	-119.3	1913	G	NET	1985	17.1836	Keen and Voelker, unpublished	Lavergne et al. (2020)
20	37.03	-119.3	1913	G	NET	1986	17.5998	Keen and Voelker, unpublished	Lavergne et al. (2020)
20	37.03	-119.3	1913	G	NET	1987	16.9761	Keen and Voelker, unpublished	Lavergne et al. (2020)
20	37.03	-119.3	1913	G	NET	1988	17.4004	Keen and Voelker, unpublished	Lavergne et al. (2020)
20	37.03	-119.3	1913	G	NET	1989	17.6748	Keen and Voelker, unpublished	Lavergne et al. (2020)
20	37.03	-119.3	1913	G	NET	1990	17.0879	Keen and Voelker, unpublished	Lavergne et al. (2020)
20	37.03	-119.3	1913	G	NET	1991	17.6338	Keen and Voelker, unpublished	Lavergne et al. (2020)
20	37.03	-119.3	1913	G	NET	1992	17.1579	Keen and Voelker, unpublished	Lavergne et al. (2020)
20	37.03	-119.3	1913	G	NET	1993	17.7098	Keen and Voelker, unpublished	Lavergne et al. (2020)
20	37.03	-119.3	1913	G	NET	1994	17.7962	Keen and Voelker, unpublished	Lavergne et al. (2020)
20	37.03	-119.3	1913	G	NET	1995	17.9166	Keen and Voelker, unpublished	Lavergne et al. (2020)
20	37.03	-119.3	1913	G	NET	1996	17.862	Keen and Voelker, unpublished	Lavergne et al. (2020)
20	37.03	-119.3	1913	G	NET	1997	17.7656	Keen and Voelker, unpublished	Lavergne et al. (2020)
20	37.03	-119.3	1913	G	NET	1998	19.0348	Keen and Voelker, unpublished	Lavergne et al. (2020)
20	37.03	-119.3	1913	G	NET	1999	17.509	Keen and Voelker, unpublished	Lavergne et al. (2020)
20	37.03	-119.3	1913	G	NET	2000	17.7794	Keen and Voelker, unpublished	Lavergne et al. (2020)
20	37.03	-119.3	1913	G	NET	2001	17.7114	Keen and Voelker, unpublished	Lavergne et al. (2020)
20	37.03	-119.3	1913	G	NET	2002	17.3942	Keen and Voelker, unpublished	Lavergne et al. (2020)
20	37.03	-119.3	1913	G	NET	2003	17.8364	Keen and Voelker, unpublished	Lavergne et al. (2020)
20	37.03	-119.3	1913	G	NET	2004	17.454	Keen and Voelker, unpublished	Lavergne et al. (2020)
20	37.03	-119.3	1913	G	NET	2005	18.201	Keen and Voelker, unpublished	Lavergne et al. (2020)
20	37.03	-119.3	1913	G	NET	2006	17.7573	Keen and Voelker, unpublished	Lavergne et al. (2020)
20	37.03	-119.3	1913	G	NET	2007	17.5723	Keen and Voelker, unpublished	Lavergne et al. (2020)
20	37.03	-119.3	1913	G	NET	2008	17.1775	Keen and Voelker, unpublished	Lavergne et al. (2020)
20	37.03	-119.3	1913	G	NET	2009	17.7979	Keen and Voelker, unpublished	Lavergne et al. (2020)
20	37.03	-119.3	1913	G	NET	2010	18.1555	Keen and Voelker, unpublished	Lavergne et al. (2020)
20	37.03	-119.3	1913	G	NET	2011	18.3827	Keen and Voelker, unpublished	Lavergne et al. (2020)
20	37.03	-119.3	1913	G	NET	2012	17.3376	Keen and Voelker, unpublished	Lavergne et al. (2020)
21	48.59	-119.1	1275	G	NET	1979	16.1788	Csank, unpublished	Lavergne et al. (2020)
21	48.59	-119.1	1275	G	NET	1980	17.5729	Csank, unpublished	Lavergne et al. (2020)
21	48.59	-119.1	1275	G	NET	1981	17.4566	Csank, unpublished	Lavergne et al. (2020)
21	48.59	-119.1	1275	G	NET	1982	16.7602	Csank, unpublished	Lavergne et al. (2020)
21	48.59	-119.1	1275	G	NET	1983	17.2895	Csank, unpublished	Lavergne et al. (2020)
21	48.59	-119.1	1275	G	NET	1984	16.2917	Csank, unpublished	Lavergne et al. (2020)
21	48.59	-119.1	1275	G	NET	1985	16.6038	Csank, unpublished	Lavergne et al. (2020)
21	48.59	-119.1	1275	G	NET	1986	16.8552	Csank, unpublished	Lavergne et al. (2020)
21	48.59	-119.1	1275	G	NET	1987	17.2968	Csank, unpublished	Lavergne et al. (2020)
21	48.59	-119.1	1275	G	NET	1988	16.7901	Csank, unpublished	Lavergne et al. (2020)
21	48.59	-119.1	1275	G	NET	1989	17.7514	Csank, unpublished	Lavergne et al. (2020)
21	48.59	-119.1	1275	G	NET	1990	18.901	Csank, unpublished	Lavergne et al. (2020)
21	48.59	-119.1	1275	G	NET	1991	16.6661	Csank, unpublished	Lavergne et al. (2020)
21	48.59	-119.1	1275	G	NET	1992	17.2292	Csank, unpublished	Lavergne et al. (2020)
21	48.59	-119.1	1275	G	NET	1993	17.8426	Csank, unpublished	Lavergne et al. (2020)
21	48.59	-119.1	1275	G	NET	1994	17.9111	Csank, unpublished	Lavergne et al. (2020)
21	48.59	-119.1	1275	G	NET	1995	17.3886	Csank, unpublished	Lavergne et al. (2020)
21	48.59	-119.1	1275	G	NET	1996	16.4963	Csank, unpublished	Lavergne et al. (2020)
21	48.59	-119.1	1275	G	NET	1997	17.8606	Csank, unpublished	Lavergne et al. (2020)
21	48.59	-119.1	1275	G	NET	1998	16.7828	Csank, unpublished	Lavergne et al. (2020)
21	48.59	-119.1	1275	G	NET	1999	16.5716	Csank, unpublished	Lavergne et al. (2020)
21	48.59	-119.1	1275	G	NET	2000	18.4817	Csank, unpublished	Lavergne et al. (2020)
21	48.59	-119.1	1275	G	NET	2001	16.6182	Csank, unpublished	Lavergne et al. (2020)
21	48.59	-119.1	1275	G	NET	2002	17.1615	Csank, unpublished	Lavergne et al. (2020)
21	48.59	-119.1	1275	G	NET	2003	18.146	Csank, unpublished	Lavergne et al. (2020)
21	48.59	-119.1	1275	G	NET	2004	17.4042	Csank, unpublished	Lavergne et al. (2020)
21	48.59	-119.1	1275	G	NET	2005	18.417	Csank, unpublished	Lavergne et al. (2020)
21	48.59	-119.1	1275	G	NET	2006	17.8617	Csank, unpublished	Lavergne et al. (2020)
21	48.59	-119.1	1275	G	NET	2007	17.9955	Csank, unpublished	Lavergne et al. (2020)
21	48.59	-119.1	1275	G	NET	2008	18.3973	Csank, unpublished	Lavergne et al. (2020)
21	48.59	-119.1	1275	G	NET	2009	17.9877	Csank, unpublished	Lavergne et al. (2020)
21	48.59	-119.1	1275	G	NET	2010	18.5029	Csank, unpublished	Lavergne et al. (2020)
21	48.59	-119.1	1275	G	NET	2011	17.5662	Csank, unpublished	Lavergne et al. (2020)
21	48.59	-119.1	1275	G	NET	2012	17.2359	Csank, unpublished	Lavergne et al. (2020)
22	48.51	-118.8	956	G	NET	1980	17.9129	Csank, unpublished	Lavergne et al. (2020)
22	48.51	-118.8	956	G	NET	1982	17.2152	Csank, unpublished	Lavergne et al. (2020)
22	48.51	-118.8	956	G	NET	1983	18.3267	Csank, unpublished	Lavergne et al. (2020)
22	48.51	-118.8	956	G	NET	1984	17.2823	Csank, unpublished	Lavergne et al. (2020)
22	48.51	-118.8	956	G	NET	1985	16.5756	Csank, unpublished	Lavergne et al. (2020)
22	48.51	-118.8	956	G	NET	1986	16.1881	Csank, unpublished	Lavergne et al. (2020)
22	48.51	-118.8	956	G	NET	1987	16.8234	Csank, unpublished	Lavergne et al. (2020)
22	48.51	-118.8	956	G	NET	1988	17.5372	Csank, unpublished	Lavergne et al. (2020)
22	48.51	-118.8	956	G	NET	1989	17.0873	Csank, unpublished	Lavergne et al. (2020)
22	48.51	-118.8	956	G	NET	1990	17.7946	Csank, unpublished	Lavergne et al. (2020)
22	48.51	-118.8	956	G	NET	1991	17.1752	Csank, unpublished	Lavergne et al. (2020)
22	48.51	-118.8	956	G	NET	1992	17.4447	Csank, unpublished	Lavergne et al. (2020)
22	48.51	-118.8	956	G	NET	1993	17.6524	Csank, unpublished	Lavergne et al. (2020)
22	48.51	-118.8	956	G	NET	1994	17.096	Csank, unpublished	Lavergne et al. (2020)
22	48.51	-118.8	956	G	NET	1995	16.7991	Csank, unpublished	Lavergne et al. (2020)
22	48.51	-118.8	956	G	NET	1996	17.8084	Csank, unpublished	Lavergne et al. (2020)
22	48.51	-118.8	956	G	NET	1997	17.7456	Csank, unpublished	Lavergne et al. (2020)
22	48.51	-118.8	956	G	NET	1998	17.9301	Csank, unpublished	Lavergne et al. (2020)
22	48.51	-118.8	956	G	NET	1999	17.0655	Csank, unpublished	Lavergne et al. (2020)
22	48.51	-118.8	956	G	NET	2000	16.9255	Csank, unpublished	Lavergne et al. (2020)
22	48.51	-118.8	956	G	NET	2001	16.8551	Csank, unpublished	Lavergne et al. (2020)
22	48.51	-118.8	956	G	NET	2002	18.4068	Csank, unpublished	Lavergne et al. (2020)
22	48.51	-118.8	956	G	NET	2003	16.4296	Csank, unpublished	Lavergne et al. (2020)
22	48.51	-118.8	956	G	NET	2004	16.982	Csank, unpublished	Lavergne et al. (2020)
22	48.51	-118.8	956	G	NET	2005	16.6649	Csank, unpublished	Lavergne et al. (2020)
22	48.51	-118.8	956	G	NET	2006	18.2561	Csank, unpublished	Lavergne et al. (2020)
22	48.51	-118.8	956	G	NET	2007	17.1135	Csank, unpublished	Lavergne et al. (2020)
22	48.51	-118.8	956	G	NET	2008	17.1101	Csank, unpublished	Lavergne et al. (2020)
22	48.51	-118.8	956	G	NET	2009	16.5699	Csank, unpublished	Lavergne et al. (2020)
22	48.51	-118.8	956	G	NET	2010	17.0756	Csank, unpublished	Lavergne et al. (2020)
22	48.51	-118.8	956	G	NET	2011	17.4092	Csank, unpublished	Lavergne et al. (2020)
22	48.51	-118.8	956	G	NET	2012	17.8091	Csank, unpublished	Lavergne et al. (2020)
23	37.53	-118.2	3510	G	NET	1979	16.8859	de Boer et al. (2019)	Lavergne et al. (2020)
23	37.53	-118.2	3510	G	NET	1980	16.2719	de Boer et al. (2019)	Lavergne et al. (2020)
23	37.53	-118.2	3510	G	NET	1981	16.2308	de Boer et al. (2019)	Lavergne et al. (2020)
23	37.53	-118.2	3510	G	NET	1982	17.0645	de Boer et al. (2019)	Lavergne et al. (2020)
23	37.53	-118.2	3510	G	NET	1983	17.1903	de Boer et al. (2019)	Lavergne et al. (2020)
23	37.53	-118.2	3510	G	NET	1984	17.2847	de Boer et al. (2019)	Lavergne et al. (2020)
23	37.53	-118.2	3510	G	NET	1985	16.7427	de Boer et al. (2019)	Lavergne et al. (2020)
23	37.53	-118.2	3510	G	NET	1986	16.2951	de Boer et al. (2019)	Lavergne et al. (2020)
23	37.53	-118.2	3510	G	NET	1987	16.8684	de Boer et al. (2019)	Lavergne et al. (2020)
23	37.53	-118.2	3510	G	NET	1988	16.2235	de Boer et al. (2019)	Lavergne et al. (2020)
23	37.53	-118.2	3510	G	NET	1989	16.6199	de Boer et al. (2019)	Lavergne et al. (2020)
23	37.53	-118.2	3510	G	NET	1990	16.5681	de Boer et al. (2019)	Lavergne et al. (2020)
23	37.53	-118.2	3510	G	NET	1991	16.7869	de Boer et al. (2019)	Lavergne et al. (2020)
23	37.53	-118.2	3510	G	NET	1992	16.8805	de Boer et al. (2019)	Lavergne et al. (2020)
23	37.53	-118.2	3510	G	NET	1993	16.2452	de Boer et al. (2019)	Lavergne et al. (2020)
23	37.53	-118.2	3510	G	NET	1994	16.0479	de Boer et al. (2019)	Lavergne et al. (2020)
23	37.53	-118.2	3510	G	NET	1995	16.6837	de Boer et al. (2019)	Lavergne et al. (2020)
23	37.53	-118.2	3510	G	NET	1996	17.3933	de Boer et al. (2019)	Lavergne et al. (2020)
23	37.53	-118.2	3510	G	NET	1997	16.8932	de Boer et al. (2019)	Lavergne et al. (2020)
23	37.53	-118.2	3510	G	NET	1998	16.8003	de Boer et al. (2019)	Lavergne et al. (2020)
23	37.53	-118.2	3510	G	NET	1999	16.4257	de Boer et al. (2019)	Lavergne et al. (2020)
23	37.53	-118.2	3510	G	NET	2000	16.207	de Boer et al. (2019)	Lavergne et al. (2020)
23	37.53	-118.2	3510	G	NET	2001	17.1659	de Boer et al. (2019)	Lavergne et al. (2020)
23	37.53	-118.2	3510	G	NET	2002	16.562	de Boer et al. (2019)	Lavergne et al. (2020)
23	37.53	-118.2	3510	G	NET	2003	16.8336	de Boer et al. (2019)	Lavergne et al. (2020)
23	37.53	-118.2	3510	G	NET	2004	16.6988	de Boer et al. (2019)	Lavergne et al. (2020)
23	37.53	-118.2	3510	G	NET	2005	16.5428	de Boer et al. (2019)	Lavergne et al. (2020)
23	37.53	-118.2	3510	G	NET	2006	16.6788	de Boer et al. (2019)	Lavergne et al. (2020)
23	37.53	-118.2	3510	G	NET	2007	15.9397	de Boer et al. (2019)	Lavergne et al. (2020)
23	37.53	-118.2	3510	G	NET	2008	16.5648	de Boer et al. (2019)	Lavergne et al. (2020)
23	37.53	-118.2	3510	G	NET	2009	16.7109	de Boer et al. (2019)	Lavergne et al. (2020)
23	37.53	-118.2	3510	G	NET	2010	17.9845	de Boer et al. (2019)	Lavergne et al. (2020)
24	37.52	-118.2	3315	G	NET	1979	16.4902	de Boer et al. (2019)	Lavergne et al. (2020)
24	37.52	-118.2	3315	G	NET	1980	16.2303	de Boer et al. (2019)	Lavergne et al. (2020)
24	37.52	-118.2	3315	G	NET	1981	16.8868	de Boer et al. (2019)	Lavergne et al. (2020)
24	37.52	-118.2	3315	G	NET	1982	17.1166	de Boer et al. (2019)	Lavergne et al. (2020)
24	37.52	-118.2	3315	G	NET	1983	17.1173	de Boer et al. (2019)	Lavergne et al. (2020)
24	37.52	-118.2	3315	G	NET	1984	16.9302	de Boer et al. (2019)	Lavergne et al. (2020)
24	37.52	-118.2	3315	G	NET	1985	16.7427	de Boer et al. (2019)	Lavergne et al. (2020)
24	37.52	-118.2	3315	G	NET	1986	16.6907	de Boer et al. (2019)	Lavergne et al. (2020)
24	37.52	-118.2	3315	G	NET	1987	17.0351	de Boer et al. (2019)	Lavergne et al. (2020)
24	37.52	-118.2	3315	G	NET	1988	16.9318	de Boer et al. (2019)	Lavergne et al. (2020)
24	37.52	-118.2	3315	G	NET	1989	16.7657	de Boer et al. (2019)	Lavergne et al. (2020)
24	37.52	-118.2	3315	G	NET	1990	16.4432	de Boer et al. (2019)	Lavergne et al. (2020)
24	37.52	-118.2	3315	G	NET	1991	16.3078	de Boer et al. (2019)	Lavergne et al. (2020)
24	37.52	-118.2	3315	G	NET	1992	16.5575	de Boer et al. (2019)	Lavergne et al. (2020)
24	37.52	-118.2	3315	G	NET	1993	16.2868	de Boer et al. (2019)	Lavergne et al. (2020)
24	37.52	-118.2	3315	G	NET	1994	16.0583	de Boer et al. (2019)	Lavergne et al. (2020)
24	37.52	-118.2	3315	G	NET	1995	16.3921	de Boer et al. (2019)	Lavergne et al. (2020)
24	37.52	-118.2	3315	G	NET	1996	16.403	de Boer et al. (2019)	Lavergne et al. (2020)
24	37.52	-118.2	3315	G	NET	1997	16.9558	de Boer et al. (2019)	Lavergne et al. (2020)
24	37.52	-118.2	3315	G	NET	1998	16.5919	de Boer et al. (2019)	Lavergne et al. (2020)
24	37.52	-118.2	3315	G	NET	1999	16.5403	de Boer et al. (2019)	Lavergne et al. (2020)
24	37.52	-118.2	3315	G	NET	2000	16.5194	de Boer et al. (2019)	Lavergne et al. (2020)
24	37.52	-118.2	3315	G	NET	2001	16.2697	de Boer et al. (2019)	Lavergne et al. (2020)
24	37.52	-118.2	3315	G	NET	2002	16.0517	de Boer et al. (2019)	Lavergne et al. (2020)
24	37.52	-118.2	3315	G	NET	2003	16.3647	de Boer et al. (2019)	Lavergne et al. (2020)
24	37.52	-118.2	3315	G	NET	2004	15.7929	de Boer et al. (2019)	Lavergne et al. (2020)
24	37.52	-118.2	3315	G	NET	2005	16.3241	de Boer et al. (2019)	Lavergne et al. (2020)
24	37.52	-118.2	3315	G	NET	2006	16.4183	de Boer et al. (2019)	Lavergne et al. (2020)
24	37.52	-118.2	3315	G	NET	2007	16.377	de Boer et al. (2019)	Lavergne et al. (2020)
24	37.52	-118.2	3315	G	NET	2008	16.7733	de Boer et al. (2019)	Lavergne et al. (2020)
24	37.52	-118.2	3315	G	NET	2009	16.7005	de Boer et al. (2019)	Lavergne et al. (2020)
24	37.52	-118.2	3315	G	NET	2010	17.2118	de Boer et al. (2019)	Lavergne et al. (2020)
25	36.76	-112.26	2271	G	NET	1979	17.3342	Szejner et al. (2016)	Mathias & Thomas (2021)
25	36.76	-112.26	2271	G	NET	1980	17.731	Szejner et al. (2016)	Mathias & Thomas (2021)
25	36.76	-112.26	2271	G	NET	1981	18.0969	Szejner et al. (2016)	Mathias & Thomas (2021)
25	36.76	-112.26	2271	G	NET	1982	18.9652	Szejner et al. (2016)	Mathias & Thomas (2021)
25	36.76	-112.26	2271	G	NET	1983	18.9346	Szejner et al. (2016)	Mathias & Thomas (2021)
25	36.76	-112.26	2271	G	NET	1984	19.2491	Szejner et al. (2016)	Mathias & Thomas (2021)
25	36.76	-112.26	2271	G	NET	1985	17.6081	Szejner et al. (2016)	Mathias & Thomas (2021)
25	36.76	-112.26	2271	G	NET	1986	17.1076	Szejner et al. (2016)	Mathias & Thomas (2021)
25	36.76	-112.26	2271	G	NET	1987	18.3503	Szejner et al. (2016)	Mathias & Thomas (2021)
25	36.76	-112.26	2271	G	NET	1988	17.5158	Szejner et al. (2016)	Mathias & Thomas (2021)
25	36.76	-112.26	2271	G	NET	1989	16.2971	Szejner et al. (2016)	Mathias & Thomas (2021)
25	36.76	-112.26	2271	G	NET	1990	17.0266	Szejner et al. (2016)	Mathias & Thomas (2021)
25	36.76	-112.26	2271	G	NET	1991	16.7557	Szejner et al. (2016)	Mathias & Thomas (2021)
25	36.76	-112.26	2271	G	NET	1992	16.8805	Szejner et al. (2016)	Mathias & Thomas (2021)
25	36.76	-112.26	2271	G	NET	1993	16.7867	Szejner et al. (2016)	Mathias & Thomas (2021)
25	36.76	-112.26	2271	G	NET	1994	16.4018	Szejner et al. (2016)	Mathias & Thomas (2021)
25	36.76	-112.26	2271	G	NET	1995	17.4449	Szejner et al. (2016)	Mathias & Thomas (2021)
25	36.76	-112.26	2271	G	NET	1996	16.3614	Szejner et al. (2016)	Mathias & Thomas (2021)
25	36.76	-112.26	2271	G	NET	1997	18.1352	Szejner et al. (2016)	Mathias & Thomas (2021)
25	36.76	-112.26	2271	G	NET	1998	18.7426	Szejner et al. (2016)	Mathias & Thomas (2021)
25	36.76	-112.26	2271	G	NET	1999	18.7327	Szejner et al. (2016)	Mathias & Thomas (2021)
25	36.76	-112.26	2271	G	NET	2000	16.1758	Szejner et al. (2016)	Mathias & Thomas (2021)
25	36.76	-112.26	2271	G	NET	2001	16.8635	Szejner et al. (2016)	Mathias & Thomas (2021)
25	36.76	-112.26	2271	G	NET	2002	15.5004	Szejner et al. (2016)	Mathias & Thomas (2021)
25	36.76	-112.26	2271	G	NET	2003	16.4272	Szejner et al. (2016)	Mathias & Thomas (2021)
25	36.76	-112.26	2271	G	NET	2004	15.7096	Szejner et al. (2016)	Mathias & Thomas (2021)
25	36.76	-112.26	2271	G	NET	2005	17.5336	Szejner et al. (2016)	Mathias & Thomas (2021)
25	36.76	-112.26	2271	G	NET	2006	17.2106	Szejner et al. (2016)	Mathias & Thomas (2021)
25	36.76	-112.26	2271	G	NET	2007	17.5449	Szejner et al. (2016)	Mathias & Thomas (2021)
25	36.76	-112.26	2271	G	NET	2008	16.9923	Szejner et al. (2016)	Mathias & Thomas (2021)
25	36.76	-112.26	2271	G	NET	2009	16.4087	Szejner et al. (2016)	Mathias & Thomas (2021)
25	36.76	-112.26	2271	G	NET	2010	16.9928	Szejner et al. (2016)	Mathias & Thomas (2021)
25	36.76	-112.26	2271	G	NET	2011	16.9723	Szejner et al. (2016)	Mathias & Thomas (2021)
25	36.76	-112.26	2271	G	NET	2012	18.3409	Szejner et al. (2016)	Mathias & Thomas (2021)
26	35.36	-111.62	2608	G	NET	1979	16.813	Szejner et al. (2016)	Mathias & Thomas (2021)
26	35.36	-111.62	2608	G	NET	1980	17.1573	Szejner et al. (2016)	Mathias & Thomas (2021)
26	35.36	-111.62	2608	G	NET	1981	18.5149	Szejner et al. (2016)	Mathias & Thomas (2021)
26	35.36	-111.62	2608	G	NET	1982	18.2542	Szejner et al. (2016)	Mathias & Thomas (2021)
26	35.36	-111.62	2608	G	NET	1983	18.0356	Szejner et al. (2016)	Mathias & Thomas (2021)
26	35.36	-111.62	2608	G	NET	1984	18.2137	Szejner et al. (2016)	Mathias & Thomas (2021)
26	35.36	-111.62	2608	G	NET	1985	17.9839	Szejner et al. (2016)	Mathias & Thomas (2021)
26	35.36	-111.62	2608	G	NET	1986	18.7261	Szejner et al. (2016)	Mathias & Thomas (2021)
26	35.36	-111.62	2608	G	NET	1987	18.5698	Szejner et al. (2016)	Mathias & Thomas (2021)
26	35.36	-111.62	2608	G	NET	1988	18.5185	Szejner et al. (2016)	Mathias & Thomas (2021)
26	35.36	-111.62	2608	G	NET	1989	17.5583	Szejner et al. (2016)	Mathias & Thomas (2021)
26	35.36	-111.62	2608	G	NET	1990	18.0911	Szejner et al. (2016)	Mathias & Thomas (2021)
26	35.36	-111.62	2608	G	NET	1991	17.8614	Szejner et al. (2016)	Mathias & Thomas (2021)
26	35.36	-111.62	2608	G	NET	1992	18.5613	Szejner et al. (2016)	Mathias & Thomas (2021)
26	35.36	-111.62	2608	G	NET	1993	18.0387	Szejner et al. (2016)	Mathias & Thomas (2021)
26	35.36	-111.62	2608	G	NET	1994	18.52	Szejner et al. (2016)	Mathias & Thomas (2021)
26	35.36	-111.62	2608	G	NET	1995	19.4104	Szejner et al. (2016)	Mathias & Thomas (2021)
26	35.36	-111.62	2608	G	NET	1996	18.626	Szejner et al. (2016)	Mathias & Thomas (2021)
26	35.36	-111.62	2608	G	NET	1997	18.7834	Szejner et al. (2016)	Mathias & Thomas (2021)
26	35.36	-111.62	2608	G	NET	1998	16.6231	Szejner et al. (2016)	Mathias & Thomas (2021)
26	35.36	-111.62	2608	G	NET	1999	18.3666	Szejner et al. (2016)	Mathias & Thomas (2021)
26	35.36	-111.62	2608	G	NET	2000	17.4057	Szejner et al. (2016)	Mathias & Thomas (2021)
26	35.36	-111.62	2608	G	NET	2001	17.3328	Szejner et al. (2016)	Mathias & Thomas (2021)
26	35.36	-111.62	2608	G	NET	2002	15.5732	Szejner et al. (2016)	Mathias & Thomas (2021)
26	35.36	-111.62	2608	G	NET	2003	17.9293	Szejner et al. (2016)	Mathias & Thomas (2021)
26	35.36	-111.62	2608	G	NET	2004	18.1182	Szejner et al. (2016)	Mathias & Thomas (2021)
26	35.36	-111.62	2608	G	NET	2005	18.359	Szejner et al. (2016)	Mathias & Thomas (2021)
26	35.36	-111.62	2608	G	NET	2006	17.9832	Szejner et al. (2016)	Mathias & Thomas (2021)
26	35.36	-111.62	2608	G	NET	2007	18.0881	Szejner et al. (2016)	Mathias & Thomas (2021)
26	35.36	-111.62	2608	G	NET	2008	19.1871	Szejner et al. (2016)	Mathias & Thomas (2021)
26	35.36	-111.62	2608	G	NET	2009	17.535	Szejner et al. (2016)	Mathias & Thomas (2021)
26	35.36	-111.62	2608	G	NET	2010	18.727	Szejner et al. (2016)	Mathias & Thomas (2021)
26	35.36	-111.62	2608	G	NET	2011	18.5809	Szejner et al. (2016)	Mathias & Thomas (2021)
26	35.36	-111.62	2608	G	NET	2012	18.5919	Szejner et al. (2016)	Mathias & Thomas (2021)
27	39.36	-111.26	2435	G	NET	1979	16.6672	Szejner et al. (2016)	Mathias & Thomas (2021)
27	39.36	-111.26	2435	G	NET	1980	17.564	Szejner et al. (2016)	Mathias & Thomas (2021)
27	39.36	-111.26	2435	G	NET	1981	16.5014	Szejner et al. (2016)	Mathias & Thomas (2021)
27	39.36	-111.26	2435	G	NET	1982	18.202	Szejner et al. (2016)	Mathias & Thomas (2021)
27	39.36	-111.26	2435	G	NET	1983	18.809	Szejner et al. (2016)	Mathias & Thomas (2021)
27	39.36	-111.26	2435	G	NET	1984	18.4959	Szejner et al. (2016)	Mathias & Thomas (2021)
27	39.36	-111.26	2435	G	NET	1985	17.2743	Szejner et al. (2016)	Mathias & Thomas (2021)
27	39.36	-111.26	2435	G	NET	1986	17.3474	Szejner et al. (2016)	Mathias & Thomas (2021)
27	39.36	-111.26	2435	G	NET	1987	17.4001	Szejner et al. (2016)	Mathias & Thomas (2021)
27	39.36	-111.26	2435	G	NET	1988	16.7755	Szejner et al. (2016)	Mathias & Thomas (2021)
27	39.36	-111.26	2435	G	NET	1989	16.0993	Szejner et al. (2016)	Mathias & Thomas (2021)
27	39.36	-111.26	2435	G	NET	1990	16.1413	Szejner et al. (2016)	Mathias & Thomas (2021)
27	39.36	-111.26	2435	G	NET	1991	17.8196	Szejner et al. (2016)	Mathias & Thomas (2021)
27	39.36	-111.26	2435	G	NET	1992	15.9538	Szejner et al. (2016)	Mathias & Thomas (2021)
27	39.36	-111.26	2435	G	NET	1993	17.4123	Szejner et al. (2016)	Mathias & Thomas (2021)
27	39.36	-111.26	2435	G	NET	1994	16.1832	Szejner et al. (2016)	Mathias & Thomas (2021)
27	39.36	-111.26	2435	G	NET	1995	18.2072	Szejner et al. (2016)	Mathias & Thomas (2021)
27	39.36	-111.26	2435	G	NET	1996	16.2989	Szejner et al. (2016)	Mathias & Thomas (2021)
27	39.36	-111.26	2435	G	NET	1997	18.3233	Szejner et al. (2016)	Mathias & Thomas (2021)
27	39.36	-111.26	2435	G	NET	1998	18.8472	Szejner et al. (2016)	Mathias & Thomas (2021)
27	39.36	-111.26	2435	G	NET	1999	18.4293	Szejner et al. (2016)	Mathias & Thomas (2021)
27	39.36	-111.26	2435	G	NET	2000	16.6861	Szejner et al. (2016)	Mathias & Thomas (2021)
27	39.36	-111.26	2435	G	NET	2001	16.2801	Szejner et al. (2016)	Mathias & Thomas (2021)
27	39.36	-111.26	2435	G	NET	2002	15.2613	Szejner et al. (2016)	Mathias & Thomas (2021)
27	39.36	-111.26	2435	G	NET	2003	16.4272	Szejner et al. (2016)	Mathias & Thomas (2021)
27	39.36	-111.26	2435	G	NET	2004	16.3341	Szejner et al. (2016)	Mathias & Thomas (2021)
27	39.36	-111.26	2435	G	NET	2005	17.7215	Szejner et al. (2016)	Mathias & Thomas (2021)
27	39.36	-111.26	2435	G	NET	2006	17.7116	Szejner et al. (2016)	Mathias & Thomas (2021)
27	39.36	-111.26	2435	G	NET	2007	15.7004	Szejner et al. (2016)	Mathias & Thomas (2021)
27	39.36	-111.26	2435	G	NET	2008	16.7941	Szejner et al. (2016)	Mathias & Thomas (2021)
27	39.36	-111.26	2435	G	NET	2009	15.6176	Szejner et al. (2016)	Mathias & Thomas (2021)
27	39.36	-111.26	2435	G	NET	2010	16.7008	Szejner et al. (2016)	Mathias & Thomas (2021)
27	39.36	-111.26	2435	G	NET	2011	17.7864	Szejner et al. (2016)	Mathias & Thomas (2021)
27	39.36	-111.26	2435	G	NET	2012	16.4412	Szejner et al. (2016)	Mathias & Thomas (2021)
28	33.81	-110.91	2218	G	NET	1979	17.6889	Szejner et al. (2016)	Mathias & Thomas (2021)
28	33.81	-110.91	2218	G	NET	1980	18.5143	Szejner et al. (2016)	Mathias & Thomas (2021)
28	33.81	-110.91	2218	G	NET	1981	17.7106	Szejner et al. (2016)	Mathias & Thomas (2021)
28	33.81	-110.91	2218	G	NET	1982	16.7415	Szejner et al. (2016)	Mathias & Thomas (2021)
28	33.81	-110.91	2218	G	NET	1983	17.6493	Szejner et al. (2016)	Mathias & Thomas (2021)
28	33.81	-110.91	2218	G	NET	1984	17.3577	Szejner et al. (2016)	Mathias & Thomas (2021)
28	33.81	-110.91	2218	G	NET	1985	17.5768	Szejner et al. (2016)	Mathias & Thomas (2021)
28	33.81	-110.91	2218	G	NET	1986	18.3184	Szejner et al. (2016)	Mathias & Thomas (2021)
28	33.81	-110.91	2218	G	NET	1987	17.9638	Szejner et al. (2016)	Mathias & Thomas (2021)
28	33.81	-110.91	2218	G	NET	1988	17.9438	Szejner et al. (2016)	Mathias & Thomas (2021)
28	33.81	-110.91	2218	G	NET	1989	17.8923	Szejner et al. (2016)	Mathias & Thomas (2021)
28	33.81	-110.91	2218	G	NET	1990	17.6108	Szejner et al. (2016)	Mathias & Thomas (2021)
28	33.81	-110.91	2218	G	NET	1991	18.1852	Szejner et al. (2016)	Mathias & Thomas (2021)
28	33.81	-110.91	2218	G	NET	1992	18.3104	Szejner et al. (2016)	Mathias & Thomas (2021)
28	33.81	-110.91	2218	G	NET	1993	18.1954	Szejner et al. (2016)	Mathias & Thomas (2021)
28	33.81	-110.91	2218	G	NET	1994	17.9348	Szejner et al. (2016)	Mathias & Thomas (2021)
28	33.81	-110.91	2218	G	NET	1995	17.9982	Szejner et al. (2016)	Mathias & Thomas (2021)
28	33.81	-110.91	2218	G	NET	1996	17.2264	Szejner et al. (2016)	Mathias & Thomas (2021)
28	33.81	-110.91	2218	G	NET	1997	17.3729	Szejner et al. (2016)	Mathias & Thomas (2021)
28	33.81	-110.91	2218	G	NET	1998	18.5124	Szejner et al. (2016)	Mathias & Thomas (2021)
28	33.81	-110.91	2218	G	NET	1999	18.0844	Szejner et al. (2016)	Mathias & Thomas (2021)
28	33.81	-110.91	2218	G	NET	2000	16.8425	Szejner et al. (2016)	Mathias & Thomas (2021)
28	33.81	-110.91	2218	G	NET	2001	17.3641	Szejner et al. (2016)	Mathias & Thomas (2021)
28	33.81	-110.91	2218	G	NET	2002	17.0936	Szejner et al. (2016)	Mathias & Thomas (2021)
28	33.81	-110.91	2218	G	NET	2003	17.449	Szejner et al. (2016)	Mathias & Thomas (2021)
28	33.81	-110.91	2218	G	NET	2004	17.9301	Szejner et al. (2016)	Mathias & Thomas (2021)
28	33.81	-110.91	2218	G	NET	2005	18.3904	Szejner et al. (2016)	Mathias & Thomas (2021)
28	33.81	-110.91	2218	G	NET	2006	18.506	Szejner et al. (2016)	Mathias & Thomas (2021)
28	33.81	-110.91	2218	G	NET	2007	18.1926	Szejner et al. (2016)	Mathias & Thomas (2021)
28	33.81	-110.91	2218	G	NET	2008	18.4858	Szejner et al. (2016)	Mathias & Thomas (2021)
28	33.81	-110.91	2218	G	NET	2009	18.12	Szejner et al. (2016)	Mathias & Thomas (2021)
28	33.81	-110.91	2218	G	NET	2010	18.1413	Szejner et al. (2016)	Mathias & Thomas (2021)
28	33.81	-110.91	2218	G	NET	2011	17.8595	Szejner et al. (2016)	Mathias & Thomas (2021)
28	33.81	-110.91	2218	G	NET	2012	17.4841	Szejner et al. (2016)	Mathias & Thomas (2021)
29	32.41	-110.7	2317	G	NET	1979	17.5219	Szejner et al. (2016)	Mathias & Thomas (2021)
29	32.41	-110.7	2317	G	NET	1980	18.7234	Szejner et al. (2016)	Mathias & Thomas (2021)
29	32.41	-110.7	2317	G	NET	1981	19.2262	Szejner et al. (2016)	Mathias & Thomas (2021)
29	32.41	-110.7	2317	G	NET	1982	18.5887	Szejner et al. (2016)	Mathias & Thomas (2021)
29	32.41	-110.7	2317	G	NET	1983	19.259	Szejner et al. (2016)	Mathias & Thomas (2021)
29	32.41	-110.7	2317	G	NET	1984	19.71	Szejner et al. (2016)	Mathias & Thomas (2021)
29	32.41	-110.7	2317	G	NET	1985	18.8828	Szejner et al. (2016)	Mathias & Thomas (2021)
29	32.41	-110.7	2317	G	NET	1986	19.0086	Szejner et al. (2016)	Mathias & Thomas (2021)
29	32.41	-110.7	2317	G	NET	1987	19.051	Szejner et al. (2016)	Mathias & Thomas (2021)
29	32.41	-110.7	2317	G	NET	1988	18.7067	Szejner et al. (2016)	Mathias & Thomas (2021)
29	32.41	-110.7	2317	G	NET	1989	18.2789	Szejner et al. (2016)	Mathias & Thomas (2021)
29	32.41	-110.7	2317	G	NET	1990	17.496	Szejner et al. (2016)	Mathias & Thomas (2021)
29	32.41	-110.7	2317	G	NET	1991	19.3464	Szejner et al. (2016)	Mathias & Thomas (2021)
29	32.41	-110.7	2317	G	NET	1992	18.896	Szejner et al. (2016)	Mathias & Thomas (2021)
29	32.41	-110.7	2317	G	NET	1993	18.8019	Szejner et al. (2016)	Mathias & Thomas (2021)
29	32.41	-110.7	2317	G	NET	1994	18.9385	Szejner et al. (2016)	Mathias & Thomas (2021)
29	32.41	-110.7	2317	G	NET	1995	18.4581	Szejner et al. (2016)	Mathias & Thomas (2021)
29	32.41	-110.7	2317	G	NET	1996	18.7619	Szejner et al. (2016)	Mathias & Thomas (2021)
29	32.41	-110.7	2317	G	NET	1997	18.4906	Szejner et al. (2016)	Mathias & Thomas (2021)
29	32.41	-110.7	2317	G	NET	1998	18.7844	Szejner et al. (2016)	Mathias & Thomas (2021)
29	32.41	-110.7	2317	G	NET	1999	18.398	Szejner et al. (2016)	Mathias & Thomas (2021)
29	32.41	-110.7	2317	G	NET	2000	17.4161	Szejner et al. (2016)	Mathias & Thomas (2021)
29	32.41	-110.7	2317	G	NET	2001	17.7294	Szejner et al. (2016)	Mathias & Thomas (2021)
29	32.41	-110.7	2317	G	NET	2002	17.3648	Szejner et al. (2016)	Mathias & Thomas (2021)
29	32.41	-110.7	2317	G	NET	2003	17.5638	Szejner et al. (2016)	Mathias & Thomas (2021)
29	32.41	-110.7	2317	G	NET	2004	17.7107	Szejner et al. (2016)	Mathias & Thomas (2021)
29	32.41	-110.7	2317	G	NET	2005	18.5263	Szejner et al. (2016)	Mathias & Thomas (2021)
29	32.41	-110.7	2317	G	NET	2006	18.506	Szejner et al. (2016)	Mathias & Thomas (2021)
29	32.41	-110.7	2317	G	NET	2007	18.8516	Szejner et al. (2016)	Mathias & Thomas (2021)
29	32.41	-110.7	2317	G	NET	2008	19.9313	Szejner et al. (2016)	Mathias & Thomas (2021)
29	32.41	-110.7	2317	G	NET	2009	18.12	Szejner et al. (2016)	Mathias & Thomas (2021)
29	32.41	-110.7	2317	G	NET	2010	18.4132	Szejner et al. (2016)	Mathias & Thomas (2021)
29	32.41	-110.7	2317	G	NET	2011	18.173	Szejner et al. (2016)	Mathias & Thomas (2021)
29	32.41	-110.7	2317	G	NET	2012	18.7175	Szejner et al. (2016)	Mathias & Thomas (2021)
30	40.54	-110.64	2315	G	NET	1979	17.9185	Szejner et al. (2016)	Mathias & Thomas (2021)
30	40.54	-110.64	2315	G	NET	1980	17.6788	Szejner et al. (2016)	Mathias & Thomas (2021)
30	40.54	-110.64	2315	G	NET	1981	17.3768	Szejner et al. (2016)	Mathias & Thomas (2021)
30	40.54	-110.64	2315	G	NET	1982	18.0557	Szejner et al. (2016)	Mathias & Thomas (2021)
30	40.54	-110.64	2315	G	NET	1983	19.2904	Szejner et al. (2016)	Mathias & Thomas (2021)
30	40.54	-110.64	2315	G	NET	1984	19.2491	Szejner et al. (2016)	Mathias & Thomas (2021)
30	40.54	-110.64	2315	G	NET	1985	17.9944	Szejner et al. (2016)	Mathias & Thomas (2021)
30	40.54	-110.64	2315	G	NET	1986	18.1408	Szejner et al. (2016)	Mathias & Thomas (2021)
30	40.54	-110.64	2315	G	NET	1987	18.915	Szejner et al. (2016)	Mathias & Thomas (2021)
30	40.54	-110.64	2315	G	NET	1988	17.0464	Szejner et al. (2016)	Mathias & Thomas (2021)
30	40.54	-110.64	2315	G	NET	1989	17.0471	Szejner et al. (2016)	Mathias & Thomas (2021)
30	40.54	-110.64	2315	G	NET	1990	17.1309	Szejner et al. (2016)	Mathias & Thomas (2021)
30	40.54	-110.64	2315	G	NET	1991	18.1747	Szejner et al. (2016)	Mathias & Thomas (2021)
30	40.54	-110.64	2315	G	NET	1992	16.9848	Szejner et al. (2016)	Mathias & Thomas (2021)
30	40.54	-110.64	2315	G	NET	1993	18.2999	Szejner et al. (2016)	Mathias & Thomas (2021)
30	40.54	-110.64	2315	G	NET	1994	17.0687	Szejner et al. (2016)	Mathias & Thomas (2021)
30	40.54	-110.64	2315	G	NET	1995	18.2176	Szejner et al. (2016)	Mathias & Thomas (2021)
30	40.54	-110.64	2315	G	NET	1996	17.1012	Szejner et al. (2016)	Mathias & Thomas (2021)
30	40.54	-110.64	2315	G	NET	1997	18.9927	Szejner et al. (2016)	Mathias & Thomas (2021)
30	40.54	-110.64	2315	G	NET	1998	18.8681	Szejner et al. (2016)	Mathias & Thomas (2021)
30	40.54	-110.64	2315	G	NET	1999	18.8059	Szejner et al. (2016)	Mathias & Thomas (2021)
30	40.54	-110.64	2315	G	NET	2000	17.1448	Szejner et al. (2016)	Mathias & Thomas (2021)
30	40.54	-110.64	2315	G	NET	2001	16.5925	Szejner et al. (2016)	Mathias & Thomas (2021)
30	40.54	-110.64	2315	G	NET	2002	16.4474	Szejner et al. (2016)	Mathias & Thomas (2021)
30	40.54	-110.64	2315	G	NET	2003	17.6787	Szejner et al. (2016)	Mathias & Thomas (2021)
30	40.54	-110.64	2315	G	NET	2004	17.5646	Szejner et al. (2016)	Mathias & Thomas (2021)
30	40.54	-110.64	2315	G	NET	2005	18.2649	Szejner et al. (2016)	Mathias & Thomas (2021)
30	40.54	-110.64	2315	G	NET	2006	17.7325	Szejner et al. (2016)	Mathias & Thomas (2021)
30	40.54	-110.64	2315	G	NET	2007	17.3466	Szejner et al. (2016)	Mathias & Thomas (2021)
30	40.54	-110.64	2315	G	NET	2008	17.42	Szejner et al. (2016)	Mathias & Thomas (2021)
30	40.54	-110.64	2315	G	NET	2009	17.3889	Szejner et al. (2016)	Mathias & Thomas (2021)
30	40.54	-110.64	2315	G	NET	2010	17.8905	Szejner et al. (2016)	Mathias & Thomas (2021)
30	40.54	-110.64	2315	G	NET	2011	18.3822	Szejner et al. (2016)	Mathias & Thomas (2021)
30	40.54	-110.64	2315	G	NET	2012	17.1188	Szejner et al. (2016)	Mathias & Thomas (2021)
31	32.72	-109.97	2682	G	NET	1979	18.3049	Szejner et al. (2016)	Mathias & Thomas (2021)
31	32.72	-109.97	2682	G	NET	1980	18.3158	Szejner et al. (2016)	Mathias & Thomas (2021)
31	32.72	-109.97	2682	G	NET	1981	18.5985	Szejner et al. (2016)	Mathias & Thomas (2021)
31	32.72	-109.97	2682	G	NET	1982	18.3796	Szejner et al. (2016)	Mathias & Thomas (2021)
31	32.72	-109.97	2682	G	NET	1983	17.9103	Szejner et al. (2016)	Mathias & Thomas (2021)
31	32.72	-109.97	2682	G	NET	1984	18.3287	Szejner et al. (2016)	Mathias & Thomas (2021)
31	32.72	-109.97	2682	G	NET	1985	18.1197	Szejner et al. (2016)	Mathias & Thomas (2021)
31	32.72	-109.97	2682	G	NET	1986	18.2766	Szejner et al. (2016)	Mathias & Thomas (2021)
31	32.72	-109.97	2682	G	NET	1987	18.5803	Szejner et al. (2016)	Mathias & Thomas (2021)
31	32.72	-109.97	2682	G	NET	1988	18.2154	Szejner et al. (2016)	Mathias & Thomas (2021)
31	32.72	-109.97	2682	G	NET	1989	18.0594	Szejner et al. (2016)	Mathias & Thomas (2021)
31	32.72	-109.97	2682	G	NET	1990	17.9971	Szejner et al. (2016)	Mathias & Thomas (2021)
31	32.72	-109.97	2682	G	NET	1991	18.823	Szejner et al. (2016)	Mathias & Thomas (2021)
31	32.72	-109.97	2682	G	NET	1992	18.0492	Szejner et al. (2016)	Mathias & Thomas (2021)
31	32.72	-109.97	2682	G	NET	1993	18.2895	Szejner et al. (2016)	Mathias & Thomas (2021)
31	32.72	-109.97	2682	G	NET	1994	18.4782	Szejner et al. (2016)	Mathias & Thomas (2021)
31	32.72	-109.97	2682	G	NET	1995	18.3117	Szejner et al. (2016)	Mathias & Thomas (2021)
31	32.72	-109.97	2682	G	NET	1996	17.1951	Szejner et al. (2016)	Mathias & Thomas (2021)
31	32.72	-109.97	2682	G	NET	1997	18.386	Szejner et al. (2016)	Mathias & Thomas (2021)
31	32.72	-109.97	2682	G	NET	1998	18.502	Szejner et al. (2016)	Mathias & Thomas (2021)
31	32.72	-109.97	2682	G	NET	1999	18.0844	Szejner et al. (2016)	Mathias & Thomas (2021)
31	32.72	-109.97	2682	G	NET	2000	17.3326	Szejner et al. (2016)	Mathias & Thomas (2021)
31	32.72	-109.97	2682	G	NET	2001	18.0532	Szejner et al. (2016)	Mathias & Thomas (2021)
31	32.72	-109.97	2682	G	NET	2002	17.25	Szejner et al. (2016)	Mathias & Thomas (2021)
31	32.72	-109.97	2682	G	NET	2003	17.6787	Szejner et al. (2016)	Mathias & Thomas (2021)
31	32.72	-109.97	2682	G	NET	2004	17.9196	Szejner et al. (2016)	Mathias & Thomas (2021)
31	32.72	-109.97	2682	G	NET	2005	18.3799	Szejner et al. (2016)	Mathias & Thomas (2021)
31	32.72	-109.97	2682	G	NET	2006	17.221	Szejner et al. (2016)	Mathias & Thomas (2021)
31	32.72	-109.97	2682	G	NET	2007	18.3286	Szejner et al. (2016)	Mathias & Thomas (2021)
31	32.72	-109.97	2682	G	NET	2008	18.0885	Szejner et al. (2016)	Mathias & Thomas (2021)
31	32.72	-109.97	2682	G	NET	2009	18.7685	Szejner et al. (2016)	Mathias & Thomas (2021)
31	32.72	-109.97	2682	G	NET	2010	18.2354	Szejner et al. (2016)	Mathias & Thomas (2021)
31	32.72	-109.97	2682	G	NET	2011	17.9849	Szejner et al. (2016)	Mathias & Thomas (2021)
31	32.72	-109.97	2682	G	NET	2012	17.6825	Szejner et al. (2016)	Mathias & Thomas (2021)
32	35.27	-107.62	2767	G	NET	1979	17.741	Szejner et al. (2016)	Mathias & Thomas (2021)
32	35.27	-107.62	2767	G	NET	1980	17.3762	Szejner et al. (2016)	Mathias & Thomas (2021)
32	35.27	-107.62	2767	G	NET	1981	17.064	Szejner et al. (2016)	Mathias & Thomas (2021)
32	35.27	-107.62	2767	G	NET	1982	17.6068	Szejner et al. (2016)	Mathias & Thomas (2021)
32	35.27	-107.62	2767	G	NET	1983	18.2759	Szejner et al. (2016)	Mathias & Thomas (2021)
32	35.27	-107.62	2767	G	NET	1984	17.535	Szejner et al. (2016)	Mathias & Thomas (2021)
32	35.27	-107.62	2767	G	NET	1985	17.7855	Szejner et al. (2016)	Mathias & Thomas (2021)
32	35.27	-107.62	2767	G	NET	1986	17.911	Szejner et al. (2016)	Mathias & Thomas (2021)
32	35.27	-107.62	2767	G	NET	1987	17.3897	Szejner et al. (2016)	Mathias & Thomas (2021)
32	35.27	-107.62	2767	G	NET	1988	17.8603	Szejner et al. (2016)	Mathias & Thomas (2021)
32	35.27	-107.62	2767	G	NET	1989	16.1721	Szejner et al. (2016)	Mathias & Thomas (2021)
32	35.27	-107.62	2767	G	NET	1990	17.0579	Szejner et al. (2016)	Mathias & Thomas (2021)
32	35.27	-107.62	2767	G	NET	1991	17.8509	Szejner et al. (2016)	Mathias & Thomas (2021)
32	35.27	-107.62	2767	G	NET	1992	17.3185	Szejner et al. (2016)	Mathias & Thomas (2021)
32	35.27	-107.62	2767	G	NET	1993	17.1516	Szejner et al. (2016)	Mathias & Thomas (2021)
32	35.27	-107.62	2767	G	NET	1994	17.027	Szejner et al. (2016)	Mathias & Thomas (2021)
32	35.27	-107.62	2767	G	NET	1995	17.1007	Szejner et al. (2016)	Mathias & Thomas (2021)
32	35.27	-107.62	2767	G	NET	1996	16.0699	Szejner et al. (2016)	Mathias & Thomas (2021)
32	35.27	-107.62	2767	G	NET	1997	17.3416	Szejner et al. (2016)	Mathias & Thomas (2021)
32	35.27	-107.62	2767	G	NET	1998	17.3425	Szejner et al. (2016)	Mathias & Thomas (2021)
32	35.27	-107.62	2767	G	NET	1999	17.4265	Szejner et al. (2016)	Mathias & Thomas (2021)
32	35.27	-107.62	2767	G	NET	2000	16.2903	Szejner et al. (2016)	Mathias & Thomas (2021)
32	35.27	-107.62	2767	G	NET	2001	17.4789	Szejner et al. (2016)	Mathias & Thomas (2021)
32	35.27	-107.62	2767	G	NET	2002	16.5307	Szejner et al. (2016)	Mathias & Thomas (2021)
32	35.27	-107.62	2767	G	NET	2003	16.3439	Szejner et al. (2016)	Mathias & Thomas (2021)
32	35.27	-107.62	2767	G	NET	2004	16.8656	Szejner et al. (2016)	Mathias & Thomas (2021)
32	35.27	-107.62	2767	G	NET	2005	17.2309	Szejner et al. (2016)	Mathias & Thomas (2021)
32	35.27	-107.62	2767	G	NET	2006	17.6908	Szejner et al. (2016)	Mathias & Thomas (2021)
32	35.27	-107.62	2767	G	NET	2007	17.9	Szejner et al. (2016)	Mathias & Thomas (2021)
32	35.27	-107.62	2767	G	NET	2008	17.89	Szejner et al. (2016)	Mathias & Thomas (2021)
32	35.27	-107.62	2767	G	NET	2009	16.44	Szejner et al. (2016)	Mathias & Thomas (2021)
32	35.27	-107.62	2767	G	NET	2010	17.4519	Szejner et al. (2016)	Mathias & Thomas (2021)
32	35.27	-107.62	2767	G	NET	2011	16.4511	Szejner et al. (2016)	Mathias & Thomas (2021)
32	35.27	-107.62	2767	G	NET	2012	17.0562	Szejner et al. (2016)	Mathias & Thomas (2021)
33	35.21	-106.42	2716	G	NET	1979	18.1065	Szejner et al. (2016)	Mathias & Thomas (2021)
33	35.21	-106.42	2716	G	NET	1980	16.8342	Szejner et al. (2016)	Mathias & Thomas (2021)
33	35.21	-106.42	2716	G	NET	1981	16.9702	Szejner et al. (2016)	Mathias & Thomas (2021)
33	35.21	-106.42	2716	G	NET	1982	17.0124	Szejner et al. (2016)	Mathias & Thomas (2021)
33	35.21	-106.42	2716	G	NET	1983	16.4505	Szejner et al. (2016)	Mathias & Thomas (2021)
33	35.21	-106.42	2716	G	NET	1984	17.3368	Szejner et al. (2016)	Mathias & Thomas (2021)
33	35.21	-106.42	2716	G	NET	1985	16.3782	Szejner et al. (2016)	Mathias & Thomas (2021)
33	35.21	-106.42	2716	G	NET	1986	18.4543	Szejner et al. (2016)	Mathias & Thomas (2021)
33	35.21	-106.42	2716	G	NET	1987	18.8418	Szejner et al. (2016)	Mathias & Thomas (2021)
33	35.21	-106.42	2716	G	NET	1988	18.7067	Szejner et al. (2016)	Mathias & Thomas (2021)
33	35.21	-106.42	2716	G	NET	1989	16.8283	Szejner et al. (2016)	Mathias & Thomas (2021)
33	35.21	-106.42	2716	G	NET	1990	16.7869	Szejner et al. (2016)	Mathias & Thomas (2021)
33	35.21	-106.42	2716	G	NET	1991	18.3837	Szejner et al. (2016)	Mathias & Thomas (2021)
33	35.21	-106.42	2716	G	NET	1992	16.7763	Szejner et al. (2016)	Mathias & Thomas (2021)
33	35.21	-106.42	2716	G	NET	1993	17.7881	Szejner et al. (2016)	Mathias & Thomas (2021)
33	35.21	-106.42	2716	G	NET	1994	18.2483	Szejner et al. (2016)	Mathias & Thomas (2021)
33	35.21	-106.42	2716	G	NET	1995	17.2154	Szejner et al. (2016)	Mathias & Thomas (2021)
33	35.21	-106.42	2716	G	NET	1996	17.769	Szejner et al. (2016)	Mathias & Thomas (2021)
33	35.21	-106.42	2716	G	NET	1997	17.6025	Szejner et al. (2016)	Mathias & Thomas (2021)
33	35.21	-106.42	2716	G	NET	1998	17.4677	Szejner et al. (2016)	Mathias & Thomas (2021)
33	35.21	-106.42	2716	G	NET	1999	17.6666	Szejner et al. (2016)	Mathias & Thomas (2021)
33	35.21	-106.42	2716	G	NET	2000	14.6686	Szejner et al. (2016)	Mathias & Thomas (2021)
33	35.21	-106.42	2716	G	NET	2001	15.9782	Szejner et al. (2016)	Mathias & Thomas (2021)
33	35.21	-106.42	2716	G	NET	2002	13.3735	Szejner et al. (2016)	Mathias & Thomas (2021)
33	35.21	-106.42	2716	G	NET	2003	15.3555	Szejner et al. (2016)	Mathias & Thomas (2021)
33	35.21	-106.42	2716	G	NET	2004	15.9906	Szejner et al. (2016)	Mathias & Thomas (2021)
33	35.21	-106.42	2716	G	NET	2005	15.762	Szejner et al. (2016)	Mathias & Thomas (2021)
33	35.21	-106.42	2716	G	NET	2006	17.2419	Szejner et al. (2016)	Mathias & Thomas (2021)
33	35.21	-106.42	2716	G	NET	2007	16.0125	Szejner et al. (2016)	Mathias & Thomas (2021)
33	35.21	-106.42	2716	G	NET	2008	15.7735	Szejner et al. (2016)	Mathias & Thomas (2021)
33	35.21	-106.42	2716	G	NET	2009	16.2837	Szejner et al. (2016)	Mathias & Thomas (2021)
33	35.21	-106.42	2716	G	NET	2010	15.9925	Szejner et al. (2016)	Mathias & Thomas (2021)
33	35.21	-106.42	2716	G	NET	2011	15.1193	Szejner et al. (2016)	Mathias & Thomas (2021)
33	35.21	-106.42	2716	G	NET	2012	14.9846	Szejner et al. (2016)	Mathias & Thomas (2021)
34	34.24	-105.79	2426	G	NET	1979	18.1065	Szejner et al. (2016)	Mathias & Thomas (2021)
34	34.24	-105.79	2426	G	NET	1980	16.1887	Szejner et al. (2016)	Mathias & Thomas (2021)
34	34.24	-105.79	2426	G	NET	1981	17.3455	Szejner et al. (2016)	Mathias & Thomas (2021)
34	34.24	-105.79	2426	G	NET	1982	16.4186	Szejner et al. (2016)	Mathias & Thomas (2021)
34	34.24	-105.79	2426	G	NET	1983	17.7641	Szejner et al. (2016)	Mathias & Thomas (2021)
34	34.24	-105.79	2426	G	NET	1984	18.151	Szejner et al. (2016)	Mathias & Thomas (2021)
34	34.24	-105.79	2426	G	NET	1985	17.6185	Szejner et al. (2016)	Mathias & Thomas (2021)
34	34.24	-105.79	2426	G	NET	1986	18.2975	Szejner et al. (2016)	Mathias & Thomas (2021)
34	34.24	-105.79	2426	G	NET	1987	18.4653	Szejner et al. (2016)	Mathias & Thomas (2021)
34	34.24	-105.79	2426	G	NET	1988	18.3095	Szejner et al. (2016)	Mathias & Thomas (2021)
34	34.24	-105.79	2426	G	NET	1989	16.5157	Szejner et al. (2016)	Mathias & Thomas (2021)
34	34.24	-105.79	2426	G	NET	1990	17.8196	Szejner et al. (2016)	Mathias & Thomas (2021)
34	34.24	-105.79	2426	G	NET	1991	15.7563	Szejner et al. (2016)	Mathias & Thomas (2021)
34	34.24	-105.79	2426	G	NET	1992	17.2767	Szejner et al. (2016)	Mathias & Thomas (2021)
34	34.24	-105.79	2426	G	NET	1993	17.9029	Szejner et al. (2016)	Mathias & Thomas (2021)
34	34.24	-105.79	2426	G	NET	1994	17.4651	Szejner et al. (2016)	Mathias & Thomas (2021)
34	34.24	-105.79	2426	G	NET	1995	17.8102	Szejner et al. (2016)	Mathias & Thomas (2021)
34	34.24	-105.79	2426	G	NET	1996	16.0075	Szejner et al. (2016)	Mathias & Thomas (2021)
34	34.24	-105.79	2426	G	NET	1997	17.4668	Szejner et al. (2016)	Mathias & Thomas (2021)
34	34.24	-105.79	2426	G	NET	1998	17.1235	Szejner et al. (2016)	Mathias & Thomas (2021)
34	34.24	-105.79	2426	G	NET	1999	16.3216	Szejner et al. (2016)	Mathias & Thomas (2021)
34	34.24	-105.79	2426	G	NET	2000	15.2086	Szejner et al. (2016)	Mathias & Thomas (2021)
34	34.24	-105.79	2426	G	NET	2001	16.3634	Szejner et al. (2016)	Mathias & Thomas (2021)
34	34.24	-105.79	2426	G	NET	2002	15.2301	Szejner et al. (2016)	Mathias & Thomas (2021)
34	34.24	-105.79	2426	G	NET	2003	15.3555	Szejner et al. (2016)	Mathias & Thomas (2021)
34	34.24	-105.79	2426	G	NET	2004	16.5425	Szejner et al. (2016)	Mathias & Thomas (2021)
34	34.24	-105.79	2426	G	NET	2005	17.6067	Szejner et al. (2016)	Mathias & Thomas (2021)
34	34.24	-105.79	2426	G	NET	2006	16.0747	Szejner et al. (2016)	Mathias & Thomas (2021)
34	34.24	-105.79	2426	G	NET	2007	17.3466	Szejner et al. (2016)	Mathias & Thomas (2021)
34	34.24	-105.79	2426	G	NET	2008	17.6288	Szejner et al. (2016)	Mathias & Thomas (2021)
34	34.24	-105.79	2426	G	NET	2009	16.0859	Szejner et al. (2016)	Mathias & Thomas (2021)
34	34.24	-105.79	2426	G	NET	2010	15.6596	Szejner et al. (2016)	Mathias & Thomas (2021)
34	34.24	-105.79	2426	G	NET	2011	14.6	Szejner et al. (2016)	Mathias & Thomas (2021)
34	34.24	-105.79	2426	G	NET	2012	15.7644	Szejner et al. (2016)	Mathias & Thomas (2021)
35	32.75	-105.77	2551	G	NET	1979	18.7649	Szejner et al. (2016)	Mathias & Thomas (2021)
35	32.75	-105.77	2551	G	NET	1980	18.2008	Szejner et al. (2016)	Mathias & Thomas (2021)
35	32.75	-105.77	2551	G	NET	1981	18.86	Szejner et al. (2016)	Mathias & Thomas (2021)
35	32.75	-105.77	2551	G	NET	1982	17.92	Szejner et al. (2016)	Mathias & Thomas (2021)
35	32.75	-105.77	2551	G	NET	1983	18.5371	Szejner et al. (2016)	Mathias & Thomas (2021)
35	32.75	-105.77	2551	G	NET	1984	18.7782	Szejner et al. (2016)	Mathias & Thomas (2021)
35	32.75	-105.77	2551	G	NET	1985	18.8096	Szejner et al. (2016)	Mathias & Thomas (2021)
35	32.75	-105.77	2551	G	NET	1986	19.1342	Szejner et al. (2016)	Mathias & Thomas (2021)
35	32.75	-105.77	2551	G	NET	1987	19.1452	Szejner et al. (2016)	Mathias & Thomas (2021)
35	32.75	-105.77	2551	G	NET	1988	18.8637	Szejner et al. (2016)	Mathias & Thomas (2021)
35	32.75	-105.77	2551	G	NET	1989	18.5925	Szejner et al. (2016)	Mathias & Thomas (2021)
35	32.75	-105.77	2551	G	NET	1990	19.3464	Szejner et al. (2016)	Mathias & Thomas (2021)
35	32.75	-105.77	2551	G	NET	1991	19.5035	Szejner et al. (2016)	Mathias & Thomas (2021)
35	32.75	-105.77	2551	G	NET	1992	19.2624	Szejner et al. (2016)	Mathias & Thomas (2021)
35	32.75	-105.77	2551	G	NET	1993	19.1786	Szejner et al. (2016)	Mathias & Thomas (2021)
35	32.75	-105.77	2551	G	NET	1994	19.085	Szejner et al. (2016)	Mathias & Thomas (2021)
35	32.75	-105.77	2551	G	NET	1995	18.7718	Szejner et al. (2016)	Mathias & Thomas (2021)
35	32.75	-105.77	2551	G	NET	1996	19.0131	Szejner et al. (2016)	Mathias & Thomas (2021)
35	32.75	-105.77	2551	G	NET	1997	18.909	Szejner et al. (2016)	Mathias & Thomas (2021)
35	32.75	-105.77	2551	G	NET	1998	18.5438	Szejner et al. (2016)	Mathias & Thomas (2021)
35	32.75	-105.77	2551	G	NET	1999	19.2875	Szejner et al. (2016)	Mathias & Thomas (2021)
35	32.75	-105.77	2551	G	NET	2000	17.7397	Szejner et al. (2016)	Mathias & Thomas (2021)
35	32.75	-105.77	2551	G	NET	2001	17.3224	Szejner et al. (2016)	Mathias & Thomas (2021)
35	32.75	-105.77	2551	G	NET	2002	17.177	Szejner et al. (2016)	Mathias & Thomas (2021)
35	32.75	-105.77	2551	G	NET	2003	17.1151	Szejner et al. (2016)	Mathias & Thomas (2021)
35	32.75	-105.77	2551	G	NET	2004	17.3245	Szejner et al. (2016)	Mathias & Thomas (2021)
35	32.75	-105.77	2551	G	NET	2005	18.4636	Szejner et al. (2016)	Mathias & Thomas (2021)
35	32.75	-105.77	2551	G	NET	2006	18.5478	Szejner et al. (2016)	Mathias & Thomas (2021)
35	32.75	-105.77	2551	G	NET	2007	18.6737	Szejner et al. (2016)	Mathias & Thomas (2021)
35	32.75	-105.77	2551	G	NET	2008	18.9044	Szejner et al. (2016)	Mathias & Thomas (2021)
35	32.75	-105.77	2551	G	NET	2009	18.5383	Szejner et al. (2016)	Mathias & Thomas (2021)
35	32.75	-105.77	2551	G	NET	2010	18.3609	Szejner et al. (2016)	Mathias & Thomas (2021)
35	32.75	-105.77	2551	G	NET	2011	17.9745	Szejner et al. (2016)	Mathias & Thomas (2021)
35	32.75	-105.77	2551	G	NET	2012	16.8477	Szejner et al. (2016)	Mathias & Thomas (2021)
36	34.683	-94.63	650	A	BDT	1979	20.0738	Levesque et al. (2019)	Mathias & Thomas (2021)
36	34.683	-94.63	650	A	BDT	1980	20.0952	Levesque et al. (2019)	Mathias & Thomas (2021)
36	34.683	-94.63	650	A	BDT	1981	20.9669	Levesque et al. (2019)	Mathias & Thomas (2021)
36	34.683	-94.63	650	A	BDT	1982	20.8415	Levesque et al. (2019)	Mathias & Thomas (2021)
36	34.683	-94.63	650	A	BDT	1983	19.636	Levesque et al. (2019)	Mathias & Thomas (2021)
36	34.683	-94.63	650	A	BDT	1984	19.993	Levesque et al. (2019)	Mathias & Thomas (2021)
36	34.683	-94.63	650	A	BDT	1985	20.3076	Levesque et al. (2019)	Mathias & Thomas (2021)
36	34.683	-94.63	650	A	BDT	1986	20.3708	Levesque et al. (2019)	Mathias & Thomas (2021)
36	34.683	-94.63	650	A	BDT	1987	21.4849	Levesque et al. (2019)	Mathias & Thomas (2021)
36	34.683	-94.63	650	A	BDT	1988	19.1462	Levesque et al. (2019)	Mathias & Thomas (2021)
36	34.683	-94.63	650	A	BDT	1989	21.1715	Levesque et al. (2019)	Mathias & Thomas (2021)
36	34.683	-94.63	650	A	BDT	1990	20.0485	Levesque et al. (2019)	Mathias & Thomas (2021)
36	34.683	-94.63	650	A	BDT	1991	20.4997	Levesque et al. (2019)	Mathias & Thomas (2021)
36	34.683	-94.63	650	A	BDT	1992	20.825	Levesque et al. (2019)	Mathias & Thomas (2021)
36	34.683	-94.63	650	A	BDT	1993	20.615	Levesque et al. (2019)	Mathias & Thomas (2021)
36	34.683	-94.63	650	A	BDT	1994	20.1643	Levesque et al. (2019)	Mathias & Thomas (2021)
36	34.683	-94.63	650	A	BDT	1995	20.1861	Levesque et al. (2019)	Mathias & Thomas (2021)
36	34.683	-94.63	650	A	BDT	1996	20.1658	Levesque et al. (2019)	Mathias & Thomas (2021)
36	34.683	-94.63	650	A	BDT	1997	20.3448	Levesque et al. (2019)	Mathias & Thomas (2021)
36	34.683	-94.63	650	A	BDT	1998	20.2828	Levesque et al. (2019)	Mathias & Thomas (2021)
36	34.683	-94.63	650	A	BDT	1999	20.1995	Levesque et al. (2019)	Mathias & Thomas (2021)
36	34.683	-94.63	650	A	BDT	2000	20.4514	Levesque et al. (2019)	Mathias & Thomas (2021)
36	34.683	-94.63	650	A	BDT	2001	19.3505	Levesque et al. (2019)	Mathias & Thomas (2021)
36	34.683	-94.63	650	A	BDT	2002	19.76	Levesque et al. (2019)	Mathias & Thomas (2021)
36	34.683	-94.63	650	A	BDT	2003	20.0335	Levesque et al. (2019)	Mathias & Thomas (2021)
36	34.683	-94.63	650	A	BDT	2004	20.4017	Levesque et al. (2019)	Mathias & Thomas (2021)
36	34.683	-94.63	650	A	BDT	2005	19.5839	Levesque et al. (2019)	Mathias & Thomas (2021)
36	34.683	-94.63	650	A	BDT	2006	19.2806	Levesque et al. (2019)	Mathias & Thomas (2021)
36	34.683	-94.63	650	A	BDT	2007	20.7077	Levesque et al. (2019)	Mathias & Thomas (2021)
36	34.683	-94.63	650	A	BDT	2008	20.3406	Levesque et al. (2019)	Mathias & Thomas (2021)
36	34.683	-94.63	650	A	BDT	2009	19.8476	Levesque et al. (2019)	Mathias & Thomas (2021)
36	34.683	-94.63	650	A	BDT	2010	19.9109	Levesque et al. (2019)	Mathias & Thomas (2021)
36	34.683	-94.63	650	A	BDT	2011	19.5968	Levesque et al. (2019)	Mathias & Thomas (2021)
36	34.683	-94.63	650	A	BDT	2012	19.283	Levesque et al. (2019)	Mathias & Thomas (2021)
37	37.067	-89.6	170	A	BDT	1980	19.7074	Levesque et al. (2019)	Mathias & Thomas (2021)
37	37.067	-89.6	170	A	BDT	1981	20.9143	Levesque et al. (2019)	Mathias & Thomas (2021)
37	37.067	-89.6	170	A	BDT	1982	20.3377	Levesque et al. (2019)	Mathias & Thomas (2021)
37	37.067	-89.6	170	A	BDT	1983	19.4894	Levesque et al. (2019)	Mathias & Thomas (2021)
37	37.067	-89.6	170	A	BDT	1984	20.6225	Levesque et al. (2019)	Mathias & Thomas (2021)
37	37.067	-89.6	170	A	BDT	1985	21.5156	Levesque et al. (2019)	Mathias & Thomas (2021)
37	37.067	-89.6	170	A	BDT	1986	21.4317	Levesque et al. (2019)	Mathias & Thomas (2021)
37	37.067	-89.6	170	A	BDT	1987	20.4554	Levesque et al. (2019)	Mathias & Thomas (2021)
37	37.067	-89.6	170	A	BDT	1988	19.6489	Levesque et al. (2019)	Mathias & Thomas (2021)
37	37.067	-89.6	170	A	BDT	1989	22.1183	Levesque et al. (2019)	Mathias & Thomas (2021)
37	37.067	-89.6	170	A	BDT	1990	20.7937	Levesque et al. (2019)	Mathias & Thomas (2021)
37	37.067	-89.6	170	A	BDT	1991	20.4892	Levesque et al. (2019)	Mathias & Thomas (2021)
37	37.067	-89.6	170	A	BDT	1992	21.2978	Levesque et al. (2019)	Mathias & Thomas (2021)
37	37.067	-89.6	170	A	BDT	1993	21.2243	Levesque et al. (2019)	Mathias & Thomas (2021)
37	37.067	-89.6	170	A	BDT	1994	20.2378	Levesque et al. (2019)	Mathias & Thomas (2021)
37	37.067	-89.6	170	A	BDT	1995	20.858	Levesque et al. (2019)	Mathias & Thomas (2021)
37	37.067	-89.6	170	A	BDT	1996	20.1658	Levesque et al. (2019)	Mathias & Thomas (2021)
37	37.067	-89.6	170	A	BDT	1997	20.9959	Levesque et al. (2019)	Mathias & Thomas (2021)
37	37.067	-89.6	170	A	BDT	1998	21.1441	Levesque et al. (2019)	Mathias & Thomas (2021)
37	37.067	-89.6	170	A	BDT	1999	20.3884	Levesque et al. (2019)	Mathias & Thomas (2021)
37	37.067	-89.6	170	A	BDT	2000	20.0002	Levesque et al. (2019)	Mathias & Thomas (2021)
37	37.067	-89.6	170	A	BDT	2001	20.7877	Levesque et al. (2019)	Mathias & Thomas (2021)
37	37.067	-89.6	170	A	BDT	2002	20.8936	Levesque et al. (2019)	Mathias & Thomas (2021)
37	37.067	-89.6	170	A	BDT	2003	20.7053	Levesque et al. (2019)	Mathias & Thomas (2021)
37	37.067	-89.6	170	A	BDT	2004	19.919	Levesque et al. (2019)	Mathias & Thomas (2021)
37	37.067	-89.6	170	A	BDT	2005	20.7381	Levesque et al. (2019)	Mathias & Thomas (2021)
37	37.067	-89.6	170	A	BDT	2006	21.1066	Levesque et al. (2019)	Mathias & Thomas (2021)
37	37.067	-89.6	170	A	BDT	2007	19.7211	Levesque et al. (2019)	Mathias & Thomas (2021)
37	37.067	-89.6	170	A	BDT	2008	20.9288	Levesque et al. (2019)	Mathias & Thomas (2021)
37	37.067	-89.6	170	A	BDT	2009	21.2444	Levesque et al. (2019)	Mathias & Thomas (2021)
37	37.067	-89.6	170	A	BDT	2010	21.592	Levesque et al. (2019)	Mathias & Thomas (2021)
37	37.067	-89.6	170	A	BDT	2011	21.2032	Levesque et al. (2019)	Mathias & Thomas (2021)
37	37.067	-89.6	170	A	BDT	2012	19.7232	Levesque et al. (2019)	Mathias & Thomas (2021)
38	46.89	-87.89	199	G	NET	1979	20.0948	Voelker et al, unpublished	Lavergne et al. (2020)
38	46.89	-87.89	199	G	NET	1980	18.713	Voelker et al, unpublished	Lavergne et al. (2020)
38	46.89	-87.89	199	G	NET	1981	19.132	Voelker et al, unpublished	Lavergne et al. (2020)
38	46.89	-87.89	199	G	NET	1982	19.52	Voelker et al, unpublished	Lavergne et al. (2020)
38	46.89	-87.89	199	G	NET	1983	19.0078	Voelker et al, unpublished	Lavergne et al. (2020)
38	46.89	-87.89	199	G	NET	1984	19.3434	Voelker et al, unpublished	Lavergne et al. (2020)
38	46.89	-87.89	199	G	NET	1985	20.1818	Voelker et al, unpublished	Lavergne et al. (2020)
38	46.89	-87.89	199	G	NET	1986	20.1295	Voelker et al, unpublished	Lavergne et al. (2020)
38	46.89	-87.89	199	G	NET	1987	19.0406	Voelker et al, unpublished	Lavergne et al. (2020)
38	46.89	-87.89	199	G	NET	1988	18.8009	Voelker et al, unpublished	Lavergne et al. (2020)
38	46.89	-87.89	199	G	NET	1989	18.5716	Voelker et al, unpublished	Lavergne et al. (2020)
38	46.89	-87.89	199	G	NET	1990	20.0171	Voelker et al, unpublished	Lavergne et al. (2020)
38	46.89	-87.89	199	G	NET	1991	19.8598	Voelker et al, unpublished	Lavergne et al. (2020)
38	46.89	-87.89	199	G	NET	1992	19.9015	Voelker et al, unpublished	Lavergne et al. (2020)
38	46.89	-87.89	199	G	NET	1993	19.6919	Voelker et al, unpublished	Lavergne et al. (2020)
38	46.89	-87.89	199	G	NET	1994	20.1748	Voelker et al, unpublished	Lavergne et al. (2020)
38	46.89	-87.89	199	G	NET	1995	19.6723	Voelker et al, unpublished	Lavergne et al. (2020)
38	46.89	-87.89	199	G	NET	1996	20.5751	Voelker et al, unpublished	Lavergne et al. (2020)
38	46.89	-87.89	199	G	NET	1997	20.1769	Voelker et al, unpublished	Lavergne et al. (2020)
38	46.89	-87.89	199	G	NET	1998	19.0879	Voelker et al, unpublished	Lavergne et al. (2020)
38	46.89	-87.89	199	G	NET	1999	19.4865	Voelker et al, unpublished	Lavergne et al. (2020)
38	46.89	-87.89	199	G	NET	2000	18.2934	Voelker et al, unpublished	Lavergne et al. (2020)
38	46.89	-87.89	199	G	NET	2001	18.6073	Voelker et al, unpublished	Lavergne et al. (2020)
38	46.89	-87.89	199	G	NET	2002	19.6867	Voelker et al, unpublished	Lavergne et al. (2020)
38	46.89	-87.89	199	G	NET	2003	19.8133	Voelker et al, unpublished	Lavergne et al. (2020)
38	46.89	-87.89	199	G	NET	2004	19.6254	Voelker et al, unpublished	Lavergne et al. (2020)
38	46.89	-87.89	199	G	NET	2005	19.3114	Voelker et al, unpublished	Lavergne et al. (2020)
38	46.89	-87.89	199	G	NET	2006	19.3434	Voelker et al, unpublished	Lavergne et al. (2020)
38	46.89	-87.89	199	G	NET	2007	20.6867	Voelker et al, unpublished	Lavergne et al. (2020)
38	46.89	-87.89	199	G	NET	2008	19.5643	Voelker et al, unpublished	Lavergne et al. (2020)
38	46.89	-87.89	199	G	NET	2009	19.6693	Voelker et al, unpublished	Lavergne et al. (2020)
38	46.89	-87.89	199	G	NET	2010	20.0368	Voelker et al, unpublished	Lavergne et al. (2020)
38	46.89	-87.89	199	G	NET	2011	19.5129	Voelker et al, unpublished	Lavergne et al. (2020)
38	46.89	-87.89	199	G	NET	2012	19.5449	Voelker et al, unpublished	Lavergne et al. (2020)
39	46.89	-87.89	199	A	BDT	1979	21.7541	Voelker et al, unpublished	Lavergne et al. (2020)
39	46.89	-87.89	199	A	BDT	1980	22.4915	Voelker et al, unpublished	Lavergne et al. (2020)
39	46.89	-87.89	199	A	BDT	1981	20.5679	Voelker et al, unpublished	Lavergne et al. (2020)
39	46.89	-87.89	199	A	BDT	1982	21.5876	Voelker et al, unpublished	Lavergne et al. (2020)
39	46.89	-87.89	199	A	BDT	1983	21.2521	Voelker et al, unpublished	Lavergne et al. (2020)
39	46.89	-87.89	199	A	BDT	1984	21.442	Voelker et al, unpublished	Lavergne et al. (2020)
39	46.89	-87.89	199	A	BDT	1985	21.2107	Voelker et al, unpublished	Lavergne et al. (2020)
39	46.89	-87.89	199	A	BDT	1986	21.621	Voelker et al, unpublished	Lavergne et al. (2020)
39	46.89	-87.89	199	A	BDT	1987	21.8426	Voelker et al, unpublished	Lavergne et al. (2020)
39	46.89	-87.89	199	A	BDT	1988	21.1916	Voelker et al, unpublished	Lavergne et al. (2020)
39	46.89	-87.89	199	A	BDT	1989	21.6131	Voelker et al, unpublished	Lavergne et al. (2020)
39	46.89	-87.89	199	A	BDT	1990	21.6346	Voelker et al, unpublished	Lavergne et al. (2020)
39	46.89	-87.89	199	A	BDT	1991	22.361	Voelker et al, unpublished	Lavergne et al. (2020)
39	46.89	-87.89	199	A	BDT	1992	22.0659	Voelker et al, unpublished	Lavergne et al. (2020)
39	46.89	-87.89	199	A	BDT	1993	21.8132	Voelker et al, unpublished	Lavergne et al. (2020)
39	46.89	-87.89	199	A	BDT	1994	21.9718	Voelker et al, unpublished	Lavergne et al. (2020)
39	46.89	-87.89	199	A	BDT	1995	21.7832	Voelker et al, unpublished	Lavergne et al. (2020)
39	46.89	-87.89	199	A	BDT	1996	22.2788	Voelker et al, unpublished	Lavergne et al. (2020)
39	46.89	-87.89	199	A	BDT	1997	22.817	Voelker et al, unpublished	Lavergne et al. (2020)
39	46.89	-87.89	199	A	BDT	1998	22.2069	Voelker et al, unpublished	Lavergne et al. (2020)
39	46.89	-87.89	199	A	BDT	1999	22.2918	Voelker et al, unpublished	Lavergne et al. (2020)
39	46.89	-87.89	199	A	BDT	2000	21.5654	Voelker et al, unpublished	Lavergne et al. (2020)
39	46.89	-87.89	199	A	BDT	2001	22.2394	Voelker et al, unpublished	Lavergne et al. (2020)
39	46.89	-87.89	199	A	BDT	2002	22.4616	Voelker et al, unpublished	Lavergne et al. (2020)
39	46.89	-87.89	199	A	BDT	2003	23.0848	Voelker et al, unpublished	Lavergne et al. (2020)
39	46.89	-87.89	199	A	BDT	2004	23.1174	Voelker et al, unpublished	Lavergne et al. (2020)
39	46.89	-87.89	199	A	BDT	2005	22.2531	Voelker et al, unpublished	Lavergne et al. (2020)
39	46.89	-87.89	199	A	BDT	2006	21.8746	Voelker et al, unpublished	Lavergne et al. (2020)
39	46.89	-87.89	199	A	BDT	2007	21.854	Voelker et al, unpublished	Lavergne et al. (2020)
39	46.89	-87.89	199	A	BDT	2008	22.1705	Voelker et al, unpublished	Lavergne et al. (2020)
39	46.89	-87.89	199	A	BDT	2009	22.761	Voelker et al, unpublished	Lavergne et al. (2020)
39	46.89	-87.89	199	A	BDT	2010	22.5928	Voelker et al, unpublished	Lavergne et al. (2020)
39	46.89	-87.89	199	A	BDT	2011	22.5089	Voelker et al, unpublished	Lavergne et al. (2020)
39	46.89	-87.89	199	A	BDT	2012	22.9948	Voelker et al, unpublished	Lavergne et al. (2020)
40	46.84	-87.86	231	G	NET	1979	24.211	Voelker et al, unpublished	Lavergne et al. (2020)
40	46.84	-87.86	231	G	NET	1980	24.4547	Voelker et al, unpublished	Lavergne et al. (2020)
40	46.84	-87.86	231	G	NET	1981	23.9692	Voelker et al, unpublished	Lavergne et al. (2020)
40	46.84	-87.86	231	G	NET	1982	23.8854	Voelker et al, unpublished	Lavergne et al. (2020)
40	46.84	-87.86	231	G	NET	1983	23.9498	Voelker et al, unpublished	Lavergne et al. (2020)
40	46.84	-87.86	231	G	NET	1984	23.7815	Voelker et al, unpublished	Lavergne et al. (2020)
40	46.84	-87.86	231	G	NET	1985	24.1302	Voelker et al, unpublished	Lavergne et al. (2020)
40	46.84	-87.86	231	G	NET	1986	23.9402	Voelker et al, unpublished	Lavergne et al. (2020)
40	46.84	-87.86	231	G	NET	1987	23.3601	Voelker et al, unpublished	Lavergne et al. (2020)
40	46.84	-87.86	231	G	NET	1988	22.5809	Voelker et al, unpublished	Lavergne et al. (2020)
40	46.84	-87.86	231	G	NET	1989	22.5186	Voelker et al, unpublished	Lavergne et al. (2020)
40	46.84	-87.86	231	G	NET	1990	23.3311	Voelker et al, unpublished	Lavergne et al. (2020)
40	46.84	-87.86	231	G	NET	1991	23.8697	Voelker et al, unpublished	Lavergne et al. (2020)
40	46.84	-87.86	231	G	NET	1992	23.2042	Voelker et al, unpublished	Lavergne et al. (2020)
40	46.84	-87.86	231	G	NET	1993	24.176	Voelker et al, unpublished	Lavergne et al. (2020)
40	46.84	-87.86	231	G	NET	1994	24.1767	Voelker et al, unpublished	Lavergne et al. (2020)
40	46.84	-87.86	231	G	NET	1995	24.1143	Voelker et al, unpublished	Lavergne et al. (2020)
40	46.84	-87.86	231	G	NET	1996	22.9112	Voelker et al, unpublished	Lavergne et al. (2020)
40	46.84	-87.86	231	G	NET	1997	23.8621	Voelker et al, unpublished	Lavergne et al. (2020)
40	46.84	-87.86	231	G	NET	1998	23.7682	Voelker et al, unpublished	Lavergne et al. (2020)
40	46.84	-87.86	231	G	NET	1999	23.6422	Voelker et al, unpublished	Lavergne et al. (2020)
40	46.84	-87.86	231	G	NET	2000	24.0121	Voelker et al, unpublished	Lavergne et al. (2020)
40	46.84	-87.86	231	G	NET	2001	23.8855	Voelker et al, unpublished	Lavergne et al. (2020)
40	46.84	-87.86	231	G	NET	2002	23.6117	Voelker et al, unpublished	Lavergne et al. (2020)
40	46.84	-87.86	231	G	NET	2003	24.6702	Voelker et al, unpublished	Lavergne et al. (2020)
40	46.84	-87.86	231	G	NET	2004	23.8884	Voelker et al, unpublished	Lavergne et al. (2020)
40	46.84	-87.86	231	G	NET	2005	23.3818	Voelker et al, unpublished	Lavergne et al. (2020)
40	46.84	-87.86	231	G	NET	2006	23.2136	Voelker et al, unpublished	Lavergne et al. (2020)
40	46.84	-87.86	231	G	NET	2007	23.8373	Voelker et al, unpublished	Lavergne et al. (2020)
40	46.84	-87.86	231	G	NET	2008	24.6312	Voelker et al, unpublished	Lavergne et al. (2020)
40	46.84	-87.86	231	G	NET	2009	24.2822	Voelker et al, unpublished	Lavergne et al. (2020)
40	46.84	-87.86	231	G	NET	2010	23.0253	Voelker et al, unpublished	Lavergne et al. (2020)
40	46.84	-87.86	231	G	NET	2011	22.667	Voelker et al, unpublished	Lavergne et al. (2020)
40	46.84	-87.86	231	G	NET	2012	23.4171	Voelker et al, unpublished	Lavergne et al. (2020)
41	47.1	-87.86	190	A	BDT	1979	21.5964	Voelker et al, unpublished	Lavergne et al. (2020)
41	47.1	-87.86	190	A	BDT	1980	21.2604	Voelker et al, unpublished	Lavergne et al. (2020)
41	47.1	-87.86	190	A	BDT	1981	20.2636	Voelker et al, unpublished	Lavergne et al. (2020)
41	47.1	-87.86	190	A	BDT	1982	20.7575	Voelker et al, unpublished	Lavergne et al. (2020)
41	47.1	-87.86	190	A	BDT	1983	20.5799	Voelker et al, unpublished	Lavergne et al. (2020)
41	47.1	-87.86	190	A	BDT	1984	20.1608	Voelker et al, unpublished	Lavergne et al. (2020)
41	47.1	-87.86	190	A	BDT	1985	20.2552	Voelker et al, unpublished	Lavergne et al. (2020)
41	47.1	-87.86	190	A	BDT	1986	20.3183	Voelker et al, unpublished	Lavergne et al. (2020)
41	47.1	-87.86	190	A	BDT	1987	20.8964	Voelker et al, unpublished	Lavergne et al. (2020)
41	47.1	-87.86	190	A	BDT	1988	20.362	Voelker et al, unpublished	Lavergne et al. (2020)
41	47.1	-87.86	190	A	BDT	1989	19.9957	Voelker et al, unpublished	Lavergne et al. (2020)
41	47.1	-87.86	190	A	BDT	1990	20.4157	Voelker et al, unpublished	Lavergne et al. (2020)
41	47.1	-87.86	190	A	BDT	1991	20.7832	Voelker et al, unpublished	Lavergne et al. (2020)
41	47.1	-87.86	190	A	BDT	1992	21.0561	Voelker et al, unpublished	Lavergne et al. (2020)
41	47.1	-87.86	190	A	BDT	1993	20.972	Voelker et al, unpublished	Lavergne et al. (2020)
41	47.1	-87.86	190	A	BDT	1994	21.1724	Voelker et al, unpublished	Lavergne et al. (2020)
41	47.1	-87.86	190	A	BDT	1995	20.2386	Voelker et al, unpublished	Lavergne et al. (2020)
41	47.1	-87.86	190	A	BDT	1996	21.2475	Voelker et al, unpublished	Lavergne et al. (2020)
41	47.1	-87.86	190	A	BDT	1997	21.5847	Voelker et al, unpublished	Lavergne et al. (2020)
41	47.1	-87.86	190	A	BDT	1998	21.6068	Voelker et al, unpublished	Lavergne et al. (2020)
41	47.1	-87.86	190	A	BDT	1999	21.2394	Voelker et al, unpublished	Lavergne et al. (2020)
41	47.1	-87.86	190	A	BDT	2000	21.0922	Voelker et al, unpublished	Lavergne et al. (2020)
41	47.1	-87.86	190	A	BDT	2001	20.7877	Voelker et al, unpublished	Lavergne et al. (2020)
41	47.1	-87.86	190	A	BDT	2002	22.0718	Voelker et al, unpublished	Lavergne et al. (2020)
41	47.1	-87.86	190	A	BDT	2003	21.6095	Voelker et al, unpublished	Lavergne et al. (2020)
41	47.1	-87.86	190	A	BDT	2004	22.1684	Voelker et al, unpublished	Lavergne et al. (2020)
41	47.1	-87.86	190	A	BDT	2005	20.9693	Voelker et al, unpublished	Lavergne et al. (2020)
41	47.1	-87.86	190	A	BDT	2006	21.5799	Voelker et al, unpublished	Lavergne et al. (2020)
41	47.1	-87.86	190	A	BDT	2007	21.1596	Voelker et al, unpublished	Lavergne et al. (2020)
41	47.1	-87.86	190	A	BDT	2008	21.2021	Voelker et al, unpublished	Lavergne et al. (2020)
41	47.1	-87.86	190	A	BDT	2009	20.8975	Voelker et al, unpublished	Lavergne et al. (2020)
41	47.1	-87.86	190	A	BDT	2010	21.6762	Voelker et al, unpublished	Lavergne et al. (2020)
41	47.1	-87.86	190	A	BDT	2011	20.9824	Voelker et al, unpublished	Lavergne et al. (2020)
41	47.1	-87.86	190	A	BDT	2012	22.3514	Voelker et al, unpublished	Lavergne et al. (2020)
42	46.84	-87.86	231	A	BDT	1979	21.2494	Voelker et al, unpublished	Lavergne et al. (2020)
42	46.84	-87.86	231	A	BDT	1980	21.3024	Voelker et al, unpublished	Lavergne et al. (2020)
42	46.84	-87.86	231	A	BDT	1981	20.5784	Voelker et al, unpublished	Lavergne et al. (2020)
42	46.84	-87.86	231	A	BDT	1982	20.768	Voelker et al, unpublished	Lavergne et al. (2020)
42	46.84	-87.86	231	A	BDT	1983	20.1392	Voelker et al, unpublished	Lavergne et al. (2020)
42	46.84	-87.86	231	A	BDT	1984	20.8535	Voelker et al, unpublished	Lavergne et al. (2020)
42	46.84	-87.86	231	A	BDT	1985	20.486	Voelker et al, unpublished	Lavergne et al. (2020)
42	46.84	-87.86	231	A	BDT	1986	21.0848	Voelker et al, unpublished	Lavergne et al. (2020)
42	46.84	-87.86	231	A	BDT	1987	21.4428	Voelker et al, unpublished	Lavergne et al. (2020)
42	46.84	-87.86	231	A	BDT	1988	21.3703	Voelker et al, unpublished	Lavergne et al. (2020)
42	46.84	-87.86	231	A	BDT	1989	20.7302	Voelker et al, unpublished	Lavergne et al. (2020)
42	46.84	-87.86	231	A	BDT	1990	20.4577	Voelker et al, unpublished	Lavergne et al. (2020)
42	46.84	-87.86	231	A	BDT	1991	21.4663	Voelker et al, unpublished	Lavergne et al. (2020)
42	46.84	-87.86	231	A	BDT	1992	21.2243	Voelker et al, unpublished	Lavergne et al. (2020)
42	46.84	-87.86	231	A	BDT	1993	21.1086	Voelker et al, unpublished	Lavergne et al. (2020)
42	46.84	-87.86	231	A	BDT	1994	21.4983	Voelker et al, unpublished	Lavergne et al. (2020)
42	46.84	-87.86	231	A	BDT	1995	21.0471	Voelker et al, unpublished	Lavergne et al. (2020)
42	46.84	-87.86	231	A	BDT	1996	21.8576	Voelker et al, unpublished	Lavergne et al. (2020)
42	46.84	-87.86	231	A	BDT	1997	21.5741	Voelker et al, unpublished	Lavergne et al. (2020)
42	46.84	-87.86	231	A	BDT	1998	21.3018	Voelker et al, unpublished	Lavergne et al. (2020)
42	46.84	-87.86	231	A	BDT	1999	21.7022	Voelker et al, unpublished	Lavergne et al. (2020)
42	46.84	-87.86	231	A	BDT	2000	21.7127	Voelker et al, unpublished	Lavergne et al. (2020)
42	46.84	-87.86	231	A	BDT	2001	20.9768	Voelker et al, unpublished	Lavergne et al. (2020)
42	46.84	-87.86	231	A	BDT	2002	21.6823	Voelker et al, unpublished	Lavergne et al. (2020)
42	46.84	-87.86	231	A	BDT	2003	21.1888	Voelker et al, unpublished	Lavergne et al. (2020)
42	46.84	-87.86	231	A	BDT	2004	22.6005	Voelker et al, unpublished	Lavergne et al. (2020)
42	46.84	-87.86	231	A	BDT	2005	22.4428	Voelker et al, unpublished	Lavergne et al. (2020)
42	46.84	-87.86	231	A	BDT	2006	22.296	Voelker et al, unpublished	Lavergne et al. (2020)
42	46.84	-87.86	231	A	BDT	2007	21.1491	Voelker et al, unpublished	Lavergne et al. (2020)
42	46.84	-87.86	231	A	BDT	2008	21.4966	Voelker et al, unpublished	Lavergne et al. (2020)
42	46.84	-87.86	231	A	BDT	2009	21.339	Voelker et al, unpublished	Lavergne et al. (2020)
42	46.84	-87.86	231	A	BDT	2010	21.329	Voelker et al, unpublished	Lavergne et al. (2020)
42	46.84	-87.86	231	A	BDT	2011	21.0034	Voelker et al, unpublished	Lavergne et al. (2020)
42	46.84	-87.86	231	A	BDT	2012	21.1302	Voelker et al, unpublished	Lavergne et al. (2020)
43	47.1	-84.4	435	A	BDT	1979	17.8767	Voelker et al, unpublished	Lavergne et al. (2020)
43	47.1	-84.4	435	A	BDT	1980	18.5457	Voelker et al, unpublished	Lavergne et al. (2020)
43	47.1	-84.4	435	A	BDT	1981	17.7941	Voelker et al, unpublished	Lavergne et al. (2020)
43	47.1	-84.4	435	A	BDT	1982	20.2537	Voelker et al, unpublished	Lavergne et al. (2020)
43	47.1	-84.4	435	A	BDT	1983	18.9764	Voelker et al, unpublished	Lavergne et al. (2020)
43	47.1	-84.4	435	A	BDT	1984	17.9839	Voelker et al, unpublished	Lavergne et al. (2020)
43	47.1	-84.4	435	A	BDT	1985	17.2325	Voelker et al, unpublished	Lavergne et al. (2020)
43	47.1	-84.4	435	A	BDT	1986	20.2449	Voelker et al, unpublished	Lavergne et al. (2020)
43	47.1	-84.4	435	A	BDT	1987	18.6326	Voelker et al, unpublished	Lavergne et al. (2020)
43	47.1	-84.4	435	A	BDT	1988	17.3697	Voelker et al, unpublished	Lavergne et al. (2020)
43	47.1	-84.4	435	A	BDT	1989	19.0842	Voelker et al, unpublished	Lavergne et al. (2020)
43	47.1	-84.4	435	A	BDT	1990	18.9171	Voelker et al, unpublished	Lavergne et al. (2020)
43	47.1	-84.4	435	A	BDT	1991	17.8405	Voelker et al, unpublished	Lavergne et al. (2020)
43	47.1	-84.4	435	A	BDT	1992	19.2729	Voelker et al, unpublished	Lavergne et al. (2020)
43	47.1	-84.4	435	A	BDT	1993	18.2686	Voelker et al, unpublished	Lavergne et al. (2020)
43	47.1	-84.4	435	A	BDT	1994	18.9699	Voelker et al, unpublished	Lavergne et al. (2020)
43	47.1	-84.4	435	A	BDT	1995	18.594	Voelker et al, unpublished	Lavergne et al. (2020)
43	47.1	-84.4	435	A	BDT	1996	17.4559	Voelker et al, unpublished	Lavergne et al. (2020)
43	47.1	-84.4	435	A	BDT	1997	16.6223	Voelker et al, unpublished	Lavergne et al. (2020)
43	47.1	-84.4	435	A	BDT	1998	18.8577	Voelker et al, unpublished	Lavergne et al. (2020)
43	47.1	-84.4	435	A	BDT	1999	21.5233	Voelker et al, unpublished	Lavergne et al. (2020)
43	47.1	-84.4	435	A	BDT	2000	16.8946	Voelker et al, unpublished	Lavergne et al. (2020)
43	47.1	-84.4	435	A	BDT	2001	18.6387	Voelker et al, unpublished	Lavergne et al. (2020)
43	47.1	-84.4	435	A	BDT	2002	18.493	Voelker et al, unpublished	Lavergne et al. (2020)
43	47.1	-84.4	435	A	BDT	2003	18.3579	Voelker et al, unpublished	Lavergne et al. (2020)
43	47.1	-84.4	435	A	BDT	2004	19.9819	Voelker et al, unpublished	Lavergne et al. (2020)
43	47.1	-84.4	435	A	BDT	2005	16.6991	Voelker et al, unpublished	Lavergne et al. (2020)
43	47.1	-84.4	435	A	BDT	2006	16.5225	Voelker et al, unpublished	Lavergne et al. (2020)
43	47.1	-84.4	435	A	BDT	2007	16.0958	Voelker et al, unpublished	Lavergne et al. (2020)
43	47.1	-84.4	435	A	BDT	2008	20.519	Voelker et al, unpublished	Lavergne et al. (2020)
43	47.1	-84.4	435	A	BDT	2009	18.8522	Voelker et al, unpublished	Lavergne et al. (2020)
43	47.1	-84.4	435	A	BDT	2010	16.5966	Voelker et al, unpublished	Lavergne et al. (2020)
43	47.1	-84.4	435	A	BDT	2011	19.8694	Voelker et al, unpublished	Lavergne et al. (2020)
43	47.1	-84.4	435	A	BDT	2012	18.7908	Voelker et al, unpublished	Lavergne et al. (2020)
44	47.1	-84.4	435	G	NET	1979	23.4083	Voelker et al, unpublished	Lavergne et al. (2020)
44	47.1	-84.4	435	G	NET	1980	23.0396	Voelker et al, unpublished	Lavergne et al. (2020)
44	47.1	-84.4	435	G	NET	1981	24.0749	Voelker et al, unpublished	Lavergne et al. (2020)
44	47.1	-84.4	435	G	NET	1982	23.4947	Voelker et al, unpublished	Lavergne et al. (2020)
44	47.1	-84.4	435	G	NET	1983	24.0026	Voelker et al, unpublished	Lavergne et al. (2020)
44	47.1	-84.4	435	G	NET	1984	23.8555	Voelker et al, unpublished	Lavergne et al. (2020)
44	47.1	-84.4	435	G	NET	1985	23.94	Voelker et al, unpublished	Lavergne et al. (2020)
44	47.1	-84.4	435	G	NET	1986	24.5111	Voelker et al, unpublished	Lavergne et al. (2020)
44	47.1	-84.4	435	G	NET	1987	23.4446	Voelker et al, unpublished	Lavergne et al. (2020)
44	47.1	-84.4	435	G	NET	1988	22.8971	Voelker et al, unpublished	Lavergne et al. (2020)
44	47.1	-84.4	435	G	NET	1989	22.2763	Voelker et al, unpublished	Lavergne et al. (2020)
44	47.1	-84.4	435	G	NET	1990	22.5507	Voelker et al, unpublished	Lavergne et al. (2020)
44	47.1	-84.4	435	G	NET	1991	23.099	Voelker et al, unpublished	Lavergne et al. (2020)
44	47.1	-84.4	435	G	NET	1992	23.5843	Voelker et al, unpublished	Lavergne et al. (2020)
44	47.1	-84.4	435	G	NET	1993	23.3098	Voelker et al, unpublished	Lavergne et al. (2020)
44	47.1	-84.4	435	G	NET	1994	23.4689	Voelker et al, unpublished	Lavergne et al. (2020)
44	47.1	-84.4	435	G	NET	1995	23.998	Voelker et al, unpublished	Lavergne et al. (2020)
44	47.1	-84.4	435	G	NET	1996	24.316	Voelker et al, unpublished	Lavergne et al. (2020)
44	47.1	-84.4	435	G	NET	1997	23.6508	Voelker et al, unpublished	Lavergne et al. (2020)
44	47.1	-84.4	435	G	NET	1998	23.557	Voelker et al, unpublished	Lavergne et al. (2020)
44	47.1	-84.4	435	G	NET	1999	23.7267	Voelker et al, unpublished	Lavergne et al. (2020)
44	47.1	-84.4	435	G	NET	2000	23.2515	Voelker et al, unpublished	Lavergne et al. (2020)
44	47.1	-84.4	435	G	NET	2001	22.9457	Voelker et al, unpublished	Lavergne et al. (2020)
44	47.1	-84.4	435	G	NET	2002	23.0944	Voelker et al, unpublished	Lavergne et al. (2020)
44	47.1	-84.4	435	G	NET	2003	23.2853	Voelker et al, unpublished	Lavergne et al. (2020)
44	47.1	-84.4	435	G	NET	2004	23.4341	Voelker et al, unpublished	Lavergne et al. (2020)
44	47.1	-84.4	435	G	NET	2005	22.9701	Voelker et al, unpublished	Lavergne et al. (2020)
44	47.1	-84.4	435	G	NET	2006	22.2749	Voelker et al, unpublished	Lavergne et al. (2020)
44	47.1	-84.4	435	G	NET	2007	23.0768	Voelker et al, unpublished	Lavergne et al. (2020)
44	47.1	-84.4	435	G	NET	2008	22.5921	Voelker et al, unpublished	Lavergne et al. (2020)
44	47.1	-84.4	435	G	NET	2009	22.0443	Voelker et al, unpublished	Lavergne et al. (2020)
44	47.1	-84.4	435	G	NET	2010	22.1079	Voelker et al, unpublished	Lavergne et al. (2020)
44	47.1	-84.4	435	G	NET	2011	22.2454	Voelker et al, unpublished	Lavergne et al. (2020)
44	47.1	-84.4	435	G	NET	2012	22.4674	Voelker et al, unpublished	Lavergne et al. (2020)
45	34.67	-84.183	810	A	BDT	1979	21.323	Levesque et al. (2019)	Mathias & Thomas (2021)
45	34.67	-84.183	810	A	BDT	1980	20.5567	Levesque et al. (2019)	Mathias & Thomas (2021)
45	34.67	-84.183	810	A	BDT	1981	21.4818	Levesque et al. (2019)	Mathias & Thomas (2021)
45	34.67	-84.183	810	A	BDT	1982	21.8717	Levesque et al. (2019)	Mathias & Thomas (2021)
45	34.67	-84.183	810	A	BDT	1983	20.7478	Levesque et al. (2019)	Mathias & Thomas (2021)
45	34.67	-84.183	810	A	BDT	1984	22.1259	Levesque et al. (2019)	Mathias & Thomas (2021)
45	34.67	-84.183	810	A	BDT	1985	21.463	Levesque et al. (2019)	Mathias & Thomas (2021)
45	34.67	-84.183	810	A	BDT	1986	20.2134	Levesque et al. (2019)	Mathias & Thomas (2021)
45	34.67	-84.183	810	A	BDT	1987	21.117	Levesque et al. (2019)	Mathias & Thomas (2021)
45	34.67	-84.183	810	A	BDT	1988	21.8647	Levesque et al. (2019)	Mathias & Thomas (2021)
45	34.67	-84.183	810	A	BDT	1989	21.529	Levesque et al. (2019)	Mathias & Thomas (2021)
45	34.67	-84.183	810	A	BDT	1990	21.2245	Levesque et al. (2019)	Mathias & Thomas (2021)
45	34.67	-84.183	810	A	BDT	1991	21.4558	Levesque et al. (2019)	Mathias & Thomas (2021)
45	34.67	-84.183	810	A	BDT	1992	21.7185	Levesque et al. (2019)	Mathias & Thomas (2021)
45	34.67	-84.183	810	A	BDT	1993	20.8145	Levesque et al. (2019)	Mathias & Thomas (2021)
45	34.67	-84.183	810	A	BDT	1994	21.4247	Levesque et al. (2019)	Mathias & Thomas (2021)
45	34.67	-84.183	810	A	BDT	1995	21.1522	Levesque et al. (2019)	Mathias & Thomas (2021)
45	34.67	-84.183	810	A	BDT	1996	21.0478	Levesque et al. (2019)	Mathias & Thomas (2021)
45	34.67	-84.183	810	A	BDT	1997	20.4917	Levesque et al. (2019)	Mathias & Thomas (2021)
45	34.67	-84.183	810	A	BDT	1998	20.7343	Levesque et al. (2019)	Mathias & Thomas (2021)
45	34.67	-84.183	810	A	BDT	1999	20.4514	Levesque et al. (2019)	Mathias & Thomas (2021)
45	34.67	-84.183	810	A	BDT	2000	21.2288	Levesque et al. (2019)	Mathias & Thomas (2021)
45	34.67	-84.183	810	A	BDT	2001	21.6077	Levesque et al. (2019)	Mathias & Thomas (2021)
45	34.67	-84.183	810	A	BDT	2002	20.799	Levesque et al. (2019)	Mathias & Thomas (2021)
45	34.67	-84.183	810	A	BDT	2003	21.7252	Levesque et al. (2019)	Mathias & Thomas (2021)
45	34.67	-84.183	810	A	BDT	2004	21.4	Levesque et al. (2019)	Mathias & Thomas (2021)
45	34.67	-84.183	810	A	BDT	2005	21.2216	Levesque et al. (2019)	Mathias & Thomas (2021)
45	34.67	-84.183	810	A	BDT	2006	21.5378	Levesque et al. (2019)	Mathias & Thomas (2021)
45	34.67	-84.183	810	A	BDT	2007	21.3174	Levesque et al. (2019)	Mathias & Thomas (2021)
45	34.67	-84.183	810	A	BDT	2008	21.0864	Levesque et al. (2019)	Mathias & Thomas (2021)
45	34.67	-84.183	810	A	BDT	2009	21.5179	Levesque et al. (2019)	Mathias & Thomas (2021)
45	34.67	-84.183	810	A	BDT	2010	21.6025	Levesque et al. (2019)	Mathias & Thomas (2021)
45	34.67	-84.183	810	A	BDT	2011	20.8983	Levesque et al. (2019)	Mathias & Thomas (2021)
45	34.67	-84.183	810	A	BDT	2012	21.3195	Levesque et al. (2019)	Mathias & Thomas (2021)
46	34.67	-84.183	810	A	BDT	1979	20.4514	Levesque et al. (2019)	Mathias & Thomas (2021)
46	34.67	-84.183	810	A	BDT	1980	19.7807	Levesque et al. (2019)	Mathias & Thomas (2021)
46	34.67	-84.183	810	A	BDT	1981	20.2216	Levesque et al. (2019)	Mathias & Thomas (2021)
46	34.67	-84.183	810	A	BDT	1982	20.516	Levesque et al. (2019)	Mathias & Thomas (2021)
46	34.67	-84.183	810	A	BDT	1983	19.4475	Levesque et al. (2019)	Mathias & Thomas (2021)
46	34.67	-84.183	810	A	BDT	1984	20.591	Levesque et al. (2019)	Mathias & Thomas (2021)
46	34.67	-84.183	810	A	BDT	1985	20.6015	Levesque et al. (2019)	Mathias & Thomas (2021)
46	34.67	-84.183	810	A	BDT	1986	19.7731	Levesque et al. (2019)	Mathias & Thomas (2021)
46	34.67	-84.183	810	A	BDT	1987	20.256	Levesque et al. (2019)	Mathias & Thomas (2021)
46	34.67	-84.183	810	A	BDT	1988	20.1417	Levesque et al. (2019)	Mathias & Thomas (2021)
46	34.67	-84.183	810	A	BDT	1989	20.4678	Levesque et al. (2019)	Mathias & Thomas (2021)
46	34.67	-84.183	810	A	BDT	1990	20.1115	Levesque et al. (2019)	Mathias & Thomas (2021)
46	34.67	-84.183	810	A	BDT	1991	20.4892	Levesque et al. (2019)	Mathias & Thomas (2021)
46	34.67	-84.183	810	A	BDT	1992	20.384	Levesque et al. (2019)	Mathias & Thomas (2021)
46	34.67	-84.183	810	A	BDT	1993	20.2791	Levesque et al. (2019)	Mathias & Thomas (2021)
46	34.67	-84.183	810	A	BDT	1994	20.9832	Levesque et al. (2019)	Mathias & Thomas (2021)
46	34.67	-84.183	810	A	BDT	1995	20.4065	Levesque et al. (2019)	Mathias & Thomas (2021)
46	34.67	-84.183	810	A	BDT	1996	20.3127	Levesque et al. (2019)	Mathias & Thomas (2021)
46	34.67	-84.183	810	A	BDT	1997	19.5059	Levesque et al. (2019)	Mathias & Thomas (2021)
46	34.67	-84.183	810	A	BDT	1998	20.3983	Levesque et al. (2019)	Mathias & Thomas (2021)
46	34.67	-84.183	810	A	BDT	1999	20.4934	Levesque et al. (2019)	Mathias & Thomas (2021)
46	34.67	-84.183	810	A	BDT	2000	21.1342	Levesque et al. (2019)	Mathias & Thomas (2021)
46	34.67	-84.183	810	A	BDT	2001	20.5251	Levesque et al. (2019)	Mathias & Thomas (2021)
46	34.67	-84.183	810	A	BDT	2002	20.9356	Levesque et al. (2019)	Mathias & Thomas (2021)
46	34.67	-84.183	810	A	BDT	2003	20.5583	Levesque et al. (2019)	Mathias & Thomas (2021)
46	34.67	-84.183	810	A	BDT	2004	20.7062	Levesque et al. (2019)	Mathias & Thomas (2021)
46	34.67	-84.183	810	A	BDT	2005	20.7171	Levesque et al. (2019)	Mathias & Thomas (2021)
46	34.67	-84.183	810	A	BDT	2006	20.0773	Levesque et al. (2019)	Mathias & Thomas (2021)
46	34.67	-84.183	810	A	BDT	2007	20.2352	Levesque et al. (2019)	Mathias & Thomas (2021)
46	34.67	-84.183	810	A	BDT	2008	20.477	Levesque et al. (2019)	Mathias & Thomas (2021)
46	34.67	-84.183	810	A	BDT	2009	20.6978	Levesque et al. (2019)	Mathias & Thomas (2021)
46	34.67	-84.183	810	A	BDT	2010	20.6142	Levesque et al. (2019)	Mathias & Thomas (2021)
46	34.67	-84.183	810	A	BDT	2011	20.6987	Levesque et al. (2019)	Mathias & Thomas (2021)
46	34.67	-84.183	810	A	BDT	2012	21.3511	Levesque et al. (2019)	Mathias & Thomas (2021)
47	46.74	-80.56	299	G	NET	1979	17.7362	Rawluk (2016)	Lavergne et al. (2020)
47	46.74	-80.56	299	G	NET	1980	19.316	Rawluk (2016)	Lavergne et al. (2020)
47	46.74	-80.56	299	G	NET	1981	18.0483	Rawluk (2016)	Lavergne et al. (2020)
47	46.74	-80.56	299	G	NET	1982	17.3985	Rawluk (2016)	Lavergne et al. (2020)
47	46.74	-80.56	299	G	NET	1983	16.7946	Rawluk (2016)	Lavergne et al. (2020)
47	46.74	-80.56	299	G	NET	1984	18.3289	Rawluk (2016)	Lavergne et al. (2020)
47	46.74	-80.56	299	G	NET	1985	18.5656	Rawluk (2016)	Lavergne et al. (2020)
47	46.74	-80.56	299	G	NET	1986	17.9341	Rawluk (2016)	Lavergne et al. (2020)
47	46.74	-80.56	299	G	NET	1987	17.9635	Rawluk (2016)	Lavergne et al. (2020)
47	46.74	-80.56	299	G	NET	1988	17.7192	Rawluk (2016)	Lavergne et al. (2020)
47	46.74	-80.56	299	G	NET	1989	17.9931	Rawluk (2016)	Lavergne et al. (2020)
47	46.74	-80.56	299	G	NET	1990	18.8519	Rawluk (2016)	Lavergne et al. (2020)
47	46.74	-80.56	299	G	NET	1991	17.0858	Rawluk (2016)	Lavergne et al. (2020)
47	46.74	-80.56	299	G	NET	1992	17.9958	Rawluk (2016)	Lavergne et al. (2020)
47	46.74	-80.56	299	G	NET	1993	18.1844	Rawluk (2016)	Lavergne et al. (2020)
47	46.74	-80.56	299	G	NET	1994	19.2195	Rawluk (2016)	Lavergne et al. (2020)
47	46.74	-80.56	299	G	NET	1995	18.1688	Rawluk (2016)	Lavergne et al. (2020)
47	46.74	-80.56	299	G	NET	1996	18.8907	Rawluk (2016)	Lavergne et al. (2020)
47	46.74	-80.56	299	G	NET	1997	18.6441	Rawluk (2016)	Lavergne et al. (2020)
47	46.74	-80.56	299	G	NET	1998	18.3109	Rawluk (2016)	Lavergne et al. (2020)
47	46.74	-80.56	299	G	NET	1999	18.1214	Rawluk (2016)	Lavergne et al. (2020)
47	46.74	-80.56	299	G	NET	2000	19.1349	Rawluk (2016)	Lavergne et al. (2020)
47	46.74	-80.56	299	G	NET	2001	18.7584	Rawluk (2016)	Lavergne et al. (2020)
47	46.74	-80.56	299	G	NET	2002	17.9219	Rawluk (2016)	Lavergne et al. (2020)
47	46.74	-80.56	299	G	NET	2003	18.4563	Rawluk (2016)	Lavergne et al. (2020)
47	46.74	-80.56	299	G	NET	2004	19.3029	Rawluk (2016)	Lavergne et al. (2020)
47	46.74	-80.56	299	G	NET	2005	18.7567	Rawluk (2016)	Lavergne et al. (2020)
47	46.74	-80.56	299	G	NET	2006	18.4638	Rawluk (2016)	Lavergne et al. (2020)
47	46.74	-80.56	299	G	NET	2007	18.5677	Rawluk (2016)	Lavergne et al. (2020)
47	46.74	-80.56	299	G	NET	2008	20.0797	Rawluk (2016)	Lavergne et al. (2020)
47	46.74	-80.56	299	G	NET	2009	19.9575	Rawluk (2016)	Lavergne et al. (2020)
47	46.74	-80.56	299	G	NET	2010	19.4757	Rawluk (2016)	Lavergne et al. (2020)
47	46.74	-80.56	299	G	NET	2011	18.2629	Rawluk (2016)	Lavergne et al. (2020)
47	46.74	-80.56	299	G	NET	2012	18.549	Rawluk (2016)	Lavergne et al. (2020)
48	46.73	-80.11	300	G	NET	1979	18.784	Rawluk (2016)	Lavergne et al. (2020)
48	46.73	-80.11	300	G	NET	1980	19.0322	Rawluk (2016)	Lavergne et al. (2020)
48	46.73	-80.11	300	G	NET	1981	19.0117	Rawluk (2016)	Lavergne et al. (2020)
48	46.73	-80.11	300	G	NET	1982	18.3781	Rawluk (2016)	Lavergne et al. (2020)
48	46.73	-80.11	300	G	NET	1983	18.202	Rawluk (2016)	Lavergne et al. (2020)
48	46.73	-80.11	300	G	NET	1984	20.0446	Rawluk (2016)	Lavergne et al. (2020)
48	46.73	-80.11	300	G	NET	1985	19.176	Rawluk (2016)	Lavergne et al. (2020)
48	46.73	-80.11	300	G	NET	1986	19.9982	Rawluk (2016)	Lavergne et al. (2020)
48	46.73	-80.11	300	G	NET	1987	18.9114	Rawluk (2016)	Lavergne et al. (2020)
48	46.73	-80.11	300	G	NET	1988	18.2842	Rawluk (2016)	Lavergne et al. (2020)
48	46.73	-80.11	300	G	NET	1989	19.0096	Rawluk (2016)	Lavergne et al. (2020)
48	46.73	-80.11	300	G	NET	1990	19.2533	Rawluk (2016)	Lavergne et al. (2020)
48	46.73	-80.11	300	G	NET	1991	18.368	Rawluk (2016)	Lavergne et al. (2020)
48	46.73	-80.11	300	G	NET	1992	19.1912	Rawluk (2016)	Lavergne et al. (2020)
48	46.73	-80.11	300	G	NET	1993	19.0592	Rawluk (2016)	Lavergne et al. (2020)
48	46.73	-80.11	300	G	NET	1994	19.3128	Rawluk (2016)	Lavergne et al. (2020)
48	46.73	-80.11	300	G	NET	1995	18.3916	Rawluk (2016)	Lavergne et al. (2020)
48	46.73	-80.11	300	G	NET	1996	19.3553	Rawluk (2016)	Lavergne et al. (2020)
48	46.73	-80.11	300	G	NET	1997	19.1128	Rawluk (2016)	Lavergne et al. (2020)
48	46.73	-80.11	300	G	NET	1998	18.0136	Rawluk (2016)	Lavergne et al. (2020)
48	46.73	-80.11	300	G	NET	1999	18.4575	Rawluk (2016)	Lavergne et al. (2020)
48	46.73	-80.11	300	G	NET	2000	19.6988	Rawluk (2016)	Lavergne et al. (2020)
48	46.73	-80.11	300	G	NET	2001	18.7968	Rawluk (2016)	Lavergne et al. (2020)
48	46.73	-80.11	300	G	NET	2002	18.119	Rawluk (2016)	Lavergne et al. (2020)
48	46.73	-80.11	300	G	NET	2003	19.6698	Rawluk (2016)	Lavergne et al. (2020)
48	46.73	-80.11	300	G	NET	2004	19.7611	Rawluk (2016)	Lavergne et al. (2020)
48	46.73	-80.11	300	G	NET	2005	19.0866	Rawluk (2016)	Lavergne et al. (2020)
48	46.73	-80.11	300	G	NET	2006	19.9497	Rawluk (2016)	Lavergne et al. (2020)
48	46.73	-80.11	300	G	NET	2007	19.7212	Rawluk (2016)	Lavergne et al. (2020)
48	46.73	-80.11	300	G	NET	2008	20.5211	Rawluk (2016)	Lavergne et al. (2020)
48	46.73	-80.11	300	G	NET	2009	19.7302	Rawluk (2016)	Lavergne et al. (2020)
48	46.73	-80.11	300	G	NET	2010	18.985	Rawluk (2016)	Lavergne et al. (2020)
48	46.73	-80.11	300	G	NET	2011	18.547	Rawluk (2016)	Lavergne et al. (2020)
48	46.73	-80.11	300	G	NET	2012	19.083	Rawluk (2016)	Lavergne et al. (2020)
49	47.06	-79.77	305	G	NET	1979	18.5808	Rawluk (2016)	Lavergne et al. (2020)
49	47.06	-79.77	305	G	NET	1980	18.2341	Rawluk (2016)	Lavergne et al. (2020)
49	47.06	-79.77	305	G	NET	1981	18.1585	Rawluk (2016)	Lavergne et al. (2020)
49	47.06	-79.77	305	G	NET	1982	17.2268	Rawluk (2016)	Lavergne et al. (2020)
49	47.06	-79.77	305	G	NET	1983	17.8648	Rawluk (2016)	Lavergne et al. (2020)
49	47.06	-79.77	305	G	NET	1984	18.8016	Rawluk (2016)	Lavergne et al. (2020)
49	47.06	-79.77	305	G	NET	1985	18.3058	Rawluk (2016)	Lavergne et al. (2020)
49	47.06	-79.77	305	G	NET	1986	18.6619	Rawluk (2016)	Lavergne et al. (2020)
49	47.06	-79.77	305	G	NET	1987	18.7356	Rawluk (2016)	Lavergne et al. (2020)
49	47.06	-79.77	305	G	NET	1988	18.4301	Rawluk (2016)	Lavergne et al. (2020)
49	47.06	-79.77	305	G	NET	1989	18.346	Rawluk (2016)	Lavergne et al. (2020)
49	47.06	-79.77	305	G	NET	1990	18.5359	Rawluk (2016)	Lavergne et al. (2020)
49	47.06	-79.77	305	G	NET	1991	17.7593	Rawluk (2016)	Lavergne et al. (2020)
49	47.06	-79.77	305	G	NET	1992	18.8073	Rawluk (2016)	Lavergne et al. (2020)
49	47.06	-79.77	305	G	NET	1996	18.7069	Rawluk (2016)	Lavergne et al. (2020)
49	47.06	-79.77	305	G	NET	1997	18.0893	Rawluk (2016)	Lavergne et al. (2020)
49	47.06	-79.77	305	G	NET	1998	17.8668	Rawluk (2016)	Lavergne et al. (2020)
49	47.06	-79.77	305	G	NET	1999	18.6794	Rawluk (2016)	Lavergne et al. (2020)
49	47.06	-79.77	305	G	NET	2000	18.0403	Rawluk (2016)	Lavergne et al. (2020)
49	47.06	-79.77	305	G	NET	2001	17.8923	Rawluk (2016)	Lavergne et al. (2020)
49	47.06	-79.77	305	G	NET	2002	18.3474	Rawluk (2016)	Lavergne et al. (2020)
49	47.06	-79.77	305	G	NET	2004	19.8385	Rawluk (2016)	Lavergne et al. (2020)
49	47.06	-79.77	305	G	NET	2005	18.3895	Rawluk (2016)	Lavergne et al. (2020)
49	47.06	-79.77	305	G	NET	2006	19.2015	Rawluk (2016)	Lavergne et al. (2020)
49	47.06	-79.77	305	G	NET	2007	18.6619	Rawluk (2016)	Lavergne et al. (2020)
49	47.06	-79.77	305	G	NET	2008	19.103	Rawluk (2016)	Lavergne et al. (2020)
49	47.06	-79.77	305	G	NET	2009	19.6297	Rawluk (2016)	Lavergne et al. (2020)
49	47.06	-79.77	305	G	NET	2010	18.4095	Rawluk (2016)	Lavergne et al. (2020)
49	47.06	-79.77	305	G	NET	2011	18.2069	Rawluk (2016)	Lavergne et al. (2020)
49	47.06	-79.77	305	G	NET	2012	18.9155	Rawluk (2016)	Lavergne et al. (2020)
50	48.4727	-79.3301	271	G	NET	1979	18.002	Giguére-Croteau et al. (2019)	Mathias & Thomas (2021)
50	48.4727	-79.3301	271	G	NET	1980	17.9815	Giguére-Croteau et al. (2019)	Mathias & Thomas (2021)
50	48.4727	-79.3301	271	G	NET	1981	17.5437	Giguére-Croteau et al. (2019)	Mathias & Thomas (2021)
50	48.4727	-79.3301	271	G	NET	1982	17.6694	Giguére-Croteau et al. (2019)	Mathias & Thomas (2021)
50	48.4727	-79.3301	271	G	NET	1983	17.9938	Giguére-Croteau et al. (2019)	Mathias & Thomas (2021)
50	48.4727	-79.3301	271	G	NET	1984	18.3287	Giguére-Croteau et al. (2019)	Mathias & Thomas (2021)
50	48.4727	-79.3301	271	G	NET	1985	18.151	Giguére-Croteau et al. (2019)	Mathias & Thomas (2021)
50	48.4727	-79.3301	271	G	NET	1986	17.9528	Giguére-Croteau et al. (2019)	Mathias & Thomas (2021)
50	48.4727	-79.3301	271	G	NET	1987	18.1413	Giguére-Croteau et al. (2019)	Mathias & Thomas (2021)
50	48.4727	-79.3301	271	G	NET	1988	18.2886	Giguére-Croteau et al. (2019)	Mathias & Thomas (2021)
50	48.4727	-79.3301	271	G	NET	1989	18.258	Giguére-Croteau et al. (2019)	Mathias & Thomas (2021)
50	48.4727	-79.3301	271	G	NET	1990	17.3499	Giguére-Croteau et al. (2019)	Mathias & Thomas (2021)
50	48.4727	-79.3301	271	G	NET	1991	17.3499	Giguére-Croteau et al. (2019)	Mathias & Thomas (2021)
50	48.4727	-79.3301	271	G	NET	1992	17.4228	Giguére-Croteau et al. (2019)	Mathias & Thomas (2021)
50	48.4727	-79.3301	271	G	NET	1993	17.8821	Giguére-Croteau et al. (2019)	Mathias & Thomas (2021)
50	48.4727	-79.3301	271	G	NET	1994	17.8513	Giguére-Croteau et al. (2019)	Mathias & Thomas (2021)
50	48.4727	-79.3301	271	G	NET	1995	17.8207	Giguére-Croteau et al. (2019)	Mathias & Thomas (2021)
50	48.4727	-79.3301	271	G	NET	1996	17.8943	Giguére-Croteau et al. (2019)	Mathias & Thomas (2021)
50	48.4727	-79.3301	271	G	NET	1997	17.5608	Giguére-Croteau et al. (2019)	Mathias & Thomas (2021)
50	48.4727	-79.3301	271	G	NET	1998	17.6661	Giguére-Croteau et al. (2019)	Mathias & Thomas (2021)
50	48.4727	-79.3301	271	G	NET	1999	17.7919	Giguére-Croteau et al. (2019)	Mathias & Thomas (2021)
50	48.4727	-79.3301	271	G	NET	2000	17.6144	Giguére-Croteau et al. (2019)	Mathias & Thomas (2021)
50	48.4727	-79.3301	271	G	NET	2001	17.4476	Giguére-Croteau et al. (2019)	Mathias & Thomas (2021)
50	48.4727	-79.3301	271	G	NET	2002	17.4483	Giguére-Croteau et al. (2019)	Mathias & Thomas (2021)
50	48.4727	-79.3301	271	G	NET	2003	17.4699	Giguére-Croteau et al. (2019)	Mathias & Thomas (2021)
50	48.4727	-79.3301	271	G	NET	2004	17.6168	Giguére-Croteau et al. (2019)	Mathias & Thomas (2021)
50	48.4727	-79.3301	271	G	NET	2005	17.6171	Giguére-Croteau et al. (2019)	Mathias & Thomas (2021)
50	48.4727	-79.3301	271	G	NET	2006	17.7848	Giguére-Croteau et al. (2019)	Mathias & Thomas (2021)
50	48.4727	-79.3301	271	G	NET	2007	17.9209	Giguére-Croteau et al. (2019)	Mathias & Thomas (2021)
50	48.4727	-79.3301	271	G	NET	2008	18.308	Giguére-Croteau et al. (2019)	Mathias & Thomas (2021)
50	48.4727	-79.3301	271	G	NET	2009	17.9528	Giguére-Croteau et al. (2019)	Mathias & Thomas (2021)
50	48.4727	-79.3301	271	G	NET	2010	17.5041	Giguére-Croteau et al. (2019)	Mathias & Thomas (2021)
50	48.4727	-79.3301	271	G	NET	2011	17.5358	Giguére-Croteau et al. (2019)	Mathias & Thomas (2021)
50	48.4727	-79.3301	271	G	NET	2012	17.6721	Giguére-Croteau et al. (2019)	Mathias & Thomas (2021)
51	38.88	-79.24	696.6	G	NET	1979	22.7228	Thomas et al. (2013)	Adams, Buckley & Turnbull (2020)
51	38.88	-79.24	696.6	G	NET	1980	22.3019	Thomas et al. (2013)	Adams, Buckley & Turnbull (2020)
51	38.88	-79.24	696.6	G	NET	1981	22.4711	Thomas et al. (2013)	Adams, Buckley & Turnbull (2020)
51	38.88	-79.24	696.6	G	NET	1982	22.2717	Thomas et al. (2013)	Adams, Buckley & Turnbull (2020)
51	38.88	-79.24	696.6	G	NET	1983	22.42	Thomas et al. (2013)	Adams, Buckley & Turnbull (2020)
51	38.88	-79.24	696.6	G	NET	1984	22.3049	Thomas et al. (2013)	Adams, Buckley & Turnbull (2020)
51	38.88	-79.24	696.6	G	NET	1985	22.6526	Thomas et al. (2013)	Adams, Buckley & Turnbull (2020)
51	38.88	-79.24	696.6	G	NET	1986	22.7793	Thomas et al. (2013)	Adams, Buckley & Turnbull (2020)
51	38.88	-79.24	696.6	G	NET	1987	22.8222	Thomas et al. (2013)	Adams, Buckley & Turnbull (2020)
51	38.88	-79.24	696.6	G	NET	1988	22.4228	Thomas et al. (2013)	Adams, Buckley & Turnbull (2020)
51	38.88	-79.24	696.6	G	NET	1989	22.8665	Thomas et al. (2013)	Adams, Buckley & Turnbull (2020)
51	38.88	-79.24	696.6	G	NET	1990	22.5717	Thomas et al. (2013)	Adams, Buckley & Turnbull (2020)
51	38.88	-79.24	696.6	G	NET	1991	22.6982	Thomas et al. (2013)	Adams, Buckley & Turnbull (2020)
51	38.88	-79.24	696.6	G	NET	1992	23.0038	Thomas et al. (2013)	Adams, Buckley & Turnbull (2020)
51	38.88	-79.24	696.6	G	NET	1993	22.6031	Thomas et al. (2013)	Adams, Buckley & Turnbull (2020)
51	38.88	-79.24	696.6	G	NET	1994	22.8041	Thomas et al. (2013)	Adams, Buckley & Turnbull (2020)
51	38.88	-79.24	696.6	G	NET	1995	23.2376	Thomas et al. (2013)	Adams, Buckley & Turnbull (2020)
51	38.88	-79.24	696.6	G	NET	1996	23.27	Thomas et al. (2013)	Adams, Buckley & Turnbull (2020)
51	38.88	-79.24	696.6	G	NET	1997	23.4818	Thomas et al. (2013)	Adams, Buckley & Turnbull (2020)
51	38.88	-79.24	696.6	G	NET	1998	24.043	Thomas et al. (2013)	Adams, Buckley & Turnbull (2020)
51	38.88	-79.24	696.6	G	NET	1999	23.0615	Thomas et al. (2013)	Adams, Buckley & Turnbull (2020)
51	38.88	-79.24	696.6	G	NET	2000	23.3254	Thomas et al. (2013)	Adams, Buckley & Turnbull (2020)
51	38.88	-79.24	696.6	G	NET	2001	23.4523	Thomas et al. (2013)	Adams, Buckley & Turnbull (2020)
51	38.88	-79.24	696.6	G	NET	2002	23.8547	Thomas et al. (2013)	Adams, Buckley & Turnbull (2020)
51	38.88	-79.24	696.6	G	NET	2003	24.1306	Thomas et al. (2013)	Adams, Buckley & Turnbull (2020)
51	38.88	-79.24	696.6	G	NET	2004	24.0913	Thomas et al. (2013)	Adams, Buckley & Turnbull (2020)
51	38.88	-79.24	696.6	G	NET	2005	24.0431	Thomas et al. (2013)	Adams, Buckley & Turnbull (2020)
51	38.88	-79.24	696.6	G	NET	2006	24.2587	Thomas et al. (2013)	Adams, Buckley & Turnbull (2020)
51	38.88	-79.24	696.6	G	NET	2007	24.1136	Thomas et al. (2013)	Adams, Buckley & Turnbull (2020)
51	38.88	-79.24	696.6	G	NET	2008	24.3696	Thomas et al. (2013)	Adams, Buckley & Turnbull (2020)
52	41.07	-74.02	103.2	A	BDT	1979	20.8131	Levesque et al. (2014)	Adams, Buckley & Turnbull (2020)
52	41.07	-74.02	103.2	A	BDT	1980	20.7525	Levesque et al. (2014)	Adams, Buckley & Turnbull (2020)
52	41.07	-74.02	103.2	A	BDT	1981	20.1882	Levesque et al. (2014)	Adams, Buckley & Turnbull (2020)
52	41.07	-74.02	103.2	A	BDT	1982	20.7913	Levesque et al. (2014)	Adams, Buckley & Turnbull (2020)
52	41.07	-74.02	103.2	A	BDT	1983	20.6307	Levesque et al. (2014)	Adams, Buckley & Turnbull (2020)
52	41.07	-74.02	103.2	A	BDT	1984	21.7997	Levesque et al. (2014)	Adams, Buckley & Turnbull (2020)
52	41.07	-74.02	103.2	A	BDT	1985	21.8314	Levesque et al. (2014)	Adams, Buckley & Turnbull (2020)
52	41.07	-74.02	103.2	A	BDT	1986	22.2505	Levesque et al. (2014)	Adams, Buckley & Turnbull (2020)
52	41.07	-74.02	103.2	A	BDT	1987	21.5566	Levesque et al. (2014)	Adams, Buckley & Turnbull (2020)
52	41.07	-74.02	103.2	A	BDT	1988	21.8292	Levesque et al. (2014)	Adams, Buckley & Turnbull (2020)
52	41.07	-74.02	103.2	A	BDT	1989	21.9815	Levesque et al. (2014)	Adams, Buckley & Turnbull (2020)
52	41.07	-74.02	103.2	A	BDT	1990	22.1631	Levesque et al. (2014)	Adams, Buckley & Turnbull (2020)
52	41.07	-74.02	103.2	A	BDT	1991	20.9514	Levesque et al. (2014)	Adams, Buckley & Turnbull (2020)
52	41.07	-74.02	103.2	A	BDT	1992	21.9755	Levesque et al. (2014)	Adams, Buckley & Turnbull (2020)
52	41.07	-74.02	103.2	A	BDT	1993	19.7636	Levesque et al. (2014)	Adams, Buckley & Turnbull (2020)
52	41.07	-74.02	103.2	A	BDT	1994	22.1341	Levesque et al. (2014)	Adams, Buckley & Turnbull (2020)
52	41.07	-74.02	103.2	A	BDT	1995	21.5419	Levesque et al. (2014)	Adams, Buckley & Turnbull (2020)
52	41.07	-74.02	103.2	A	BDT	1996	22.3465	Levesque et al. (2014)	Adams, Buckley & Turnbull (2020)
52	41.07	-74.02	103.2	A	BDT	1997	21.1833	Levesque et al. (2014)	Adams, Buckley & Turnbull (2020)
52	41.07	-74.02	103.2	A	BDT	1998	21.2759	Levesque et al. (2014)	Adams, Buckley & Turnbull (2020)
52	41.07	-74.02	103.2	A	BDT	1999	20.6177	Levesque et al. (2014)	Adams, Buckley & Turnbull (2020)
52	41.07	-74.02	103.2	A	BDT	2000	22.9309	Levesque et al. (2014)	Adams, Buckley & Turnbull (2020)
52	41.07	-74.02	103.2	A	BDT	2001	20.9391	Levesque et al. (2014)	Adams, Buckley & Turnbull (2020)
52	41.07	-74.02	103.2	A	BDT	2002	21.0431	Levesque et al. (2014)	Adams, Buckley & Turnbull (2020)
52	41.07	-74.02	103.2	A	BDT	2003	22.2604	Levesque et al. (2014)	Adams, Buckley & Turnbull (2020)
52	41.07	-74.02	103.2	A	BDT	2004	21.9862	Levesque et al. (2014)	Adams, Buckley & Turnbull (2020)
52	41.07	-74.02	103.2	A	BDT	2005	20.9343	Levesque et al. (2014)	Adams, Buckley & Turnbull (2020)
52	41.07	-74.02	103.2	A	BDT	2006	21.6288	Levesque et al. (2014)	Adams, Buckley & Turnbull (2020)
52	41.07	-74.02	103.2	A	BDT	2007	21.3706	Levesque et al. (2014)	Adams, Buckley & Turnbull (2020)
52	41.07	-74.02	103.2	A	BDT	2008	21.8086	Levesque et al. (2014)	Adams, Buckley & Turnbull (2020)
52	41.07	-74.02	103.2	A	BDT	2009	22.2015	Levesque et al. (2014)	Adams, Buckley & Turnbull (2020)
52	41.07	-74.02	103.2	A	BDT	2010	20.8448	Levesque et al. (2014)	Adams, Buckley & Turnbull (2020)
52	41.07	-74.02	103.2	A	BDT	2011	21.5351	Levesque et al. (2014)	Adams, Buckley & Turnbull (2020)
52	41.07	-74.02	103.2	A	BDT	2012	20.7838	Levesque et al. (2014)	Adams, Buckley & Turnbull (2020)
53	41.07	-74.02	103.2	A	BDT	1979	19.7639	Levesque et al. (2014)	Adams, Buckley & Turnbull (2020)
53	41.07	-74.02	103.2	A	BDT	1980	19.8669	Levesque et al. (2014)	Adams, Buckley & Turnbull (2020)
53	41.07	-74.02	103.2	A	BDT	1981	19.9892	Levesque et al. (2014)	Adams, Buckley & Turnbull (2020)
53	41.07	-74.02	103.2	A	BDT	1982	20.5079	Levesque et al. (2014)	Adams, Buckley & Turnbull (2020)
53	41.07	-74.02	103.2	A	BDT	1983	19.1441	Levesque et al. (2014)	Adams, Buckley & Turnbull (2020)
53	41.07	-74.02	103.2	A	BDT	1984	20.2178	Levesque et al. (2014)	Adams, Buckley & Turnbull (2020)
53	41.07	-74.02	103.2	A	BDT	1985	20.5177	Levesque et al. (2014)	Adams, Buckley & Turnbull (2020)
53	41.07	-74.02	103.2	A	BDT	1986	20.6417	Levesque et al. (2014)	Adams, Buckley & Turnbull (2020)
53	41.07	-74.02	103.2	A	BDT	1987	20.4554	Levesque et al. (2014)	Adams, Buckley & Turnbull (2020)
53	41.07	-74.02	103.2	A	BDT	1988	19.3076	Levesque et al. (2014)	Adams, Buckley & Turnbull (2020)
53	41.07	-74.02	103.2	A	BDT	1989	20.4973	Levesque et al. (2014)	Adams, Buckley & Turnbull (2020)
53	41.07	-74.02	103.2	A	BDT	1990	20.0068	Levesque et al. (2014)	Adams, Buckley & Turnbull (2020)
53	41.07	-74.02	103.2	A	BDT	1991	20.2416	Levesque et al. (2014)	Adams, Buckley & Turnbull (2020)
53	41.07	-74.02	103.2	A	BDT	1992	20.8083	Levesque et al. (2014)	Adams, Buckley & Turnbull (2020)
53	41.07	-74.02	103.2	A	BDT	1993	19.4133	Levesque et al. (2014)	Adams, Buckley & Turnbull (2020)
53	41.07	-74.02	103.2	A	BDT	1994	20.1832	Levesque et al. (2014)	Adams, Buckley & Turnbull (2020)
53	41.07	-74.02	103.2	A	BDT	1995	19.6143	Levesque et al. (2014)	Adams, Buckley & Turnbull (2020)
53	41.07	-74.02	103.2	A	BDT	1996	20.5986	Levesque et al. (2014)	Adams, Buckley & Turnbull (2020)
53	41.07	-74.02	103.2	A	BDT	1997	19.4644	Levesque et al. (2014)	Adams, Buckley & Turnbull (2020)
53	41.07	-74.02	103.2	A	BDT	1998	20.2433	Levesque et al. (2014)	Adams, Buckley & Turnbull (2020)
53	41.07	-74.02	103.2	A	BDT	1999	19.4471	Levesque et al. (2014)	Adams, Buckley & Turnbull (2020)
53	41.07	-74.02	103.2	A	BDT	2000	20.5481	Levesque et al. (2014)	Adams, Buckley & Turnbull (2020)
53	41.07	-74.02	103.2	A	BDT	2001	20.3931	Levesque et al. (2014)	Adams, Buckley & Turnbull (2020)
53	41.07	-74.02	103.2	A	BDT	2002	19.6704	Levesque et al. (2014)	Adams, Buckley & Turnbull (2020)
53	41.07	-74.02	103.2	A	BDT	2003	20.4578	Levesque et al. (2014)	Adams, Buckley & Turnbull (2020)
53	41.07	-74.02	103.2	A	BDT	2004	20.8651	Levesque et al. (2014)	Adams, Buckley & Turnbull (2020)
53	41.07	-74.02	103.2	A	BDT	2005	20.8922	Levesque et al. (2014)	Adams, Buckley & Turnbull (2020)
53	41.07	-74.02	103.2	A	BDT	2006	20.2576	Levesque et al. (2014)	Adams, Buckley & Turnbull (2020)
53	41.07	-74.02	103.2	A	BDT	2007	19.9124	Levesque et al. (2014)	Adams, Buckley & Turnbull (2020)
53	41.07	-74.02	103.2	A	BDT	2008	20.4703	Levesque et al. (2014)	Adams, Buckley & Turnbull (2020)
53	41.07	-74.02	103.2	A	BDT	2009	20.8751	Levesque et al. (2014)	Adams, Buckley & Turnbull (2020)
53	41.07	-74.02	103.2	A	BDT	2010	20.5136	Levesque et al. (2014)	Adams, Buckley & Turnbull (2020)
53	41.07	-74.02	103.2	A	BDT	2011	20.2534	Levesque et al. (2014)	Adams, Buckley & Turnbull (2020)
53	41.07	-74.02	103.2	A	BDT	2012	20.1134	Levesque et al. (2014)	Adams, Buckley & Turnbull (2020)
54	41.4167	-74.0054	300	A	BDT	1979	20.8188	Levesque et al. (2019)	Mathias & Thomas (2021)
54	41.4167	-74.0054	300	A	BDT	1980	20.7667	Levesque et al. (2019)	Mathias & Thomas (2021)
54	41.4167	-74.0054	300	A	BDT	1981	20.3895	Levesque et al. (2019)	Mathias & Thomas (2021)
54	41.4167	-74.0054	300	A	BDT	1982	20.7995	Levesque et al. (2019)	Mathias & Thomas (2021)
54	41.4167	-74.0054	300	A	BDT	1983	20.6953	Levesque et al. (2019)	Mathias & Thomas (2021)
54	41.4167	-74.0054	300	A	BDT	1984	21.8522	Levesque et al. (2019)	Mathias & Thomas (2021)
54	41.4167	-74.0054	300	A	BDT	1985	21.8522	Levesque et al. (2019)	Mathias & Thomas (2021)
54	41.4167	-74.0054	300	A	BDT	1986	22.2419	Levesque et al. (2019)	Mathias & Thomas (2021)
54	41.4167	-74.0054	300	A	BDT	1987	21.5375	Levesque et al. (2019)	Mathias & Thomas (2021)
54	41.4167	-74.0054	300	A	BDT	1988	21.8121	Levesque et al. (2019)	Mathias & Thomas (2021)
54	41.4167	-74.0054	300	A	BDT	1989	21.9814	Levesque et al. (2019)	Mathias & Thomas (2021)
54	41.4167	-74.0054	300	A	BDT	1990	22.1609	Levesque et al. (2019)	Mathias & Thomas (2021)
54	41.4167	-74.0054	300	A	BDT	1991	20.9407	Levesque et al. (2019)	Mathias & Thomas (2021)
54	41.4167	-74.0054	300	A	BDT	1992	21.9501	Levesque et al. (2019)	Mathias & Thomas (2021)
54	41.4167	-74.0054	300	A	BDT	1993	19.6919	Levesque et al. (2019)	Mathias & Thomas (2021)
54	41.4167	-74.0054	300	A	BDT	1994	22.1824	Levesque et al. (2019)	Mathias & Thomas (2021)
54	41.4167	-74.0054	300	A	BDT	1995	21.5728	Levesque et al. (2019)	Mathias & Thomas (2021)
54	41.4167	-74.0054	300	A	BDT	1996	22.3736	Levesque et al. (2019)	Mathias & Thomas (2021)
54	41.4167	-74.0054	300	A	BDT	1997	21.1535	Levesque et al. (2019)	Mathias & Thomas (2021)
54	41.4167	-74.0054	300	A	BDT	1998	21.2177	Levesque et al. (2019)	Mathias & Thomas (2021)
54	41.4167	-74.0054	300	A	BDT	1999	20.6089	Levesque et al. (2019)	Mathias & Thomas (2021)
54	41.4167	-74.0054	300	A	BDT	2000	22.9349	Levesque et al. (2019)	Mathias & Thomas (2021)
54	41.4167	-74.0054	300	A	BDT	2001	20.9348	Levesque et al. (2019)	Mathias & Thomas (2021)
54	41.4167	-74.0054	300	A	BDT	2002	20.7885	Levesque et al. (2019)	Mathias & Thomas (2021)
54	41.4167	-74.0054	300	A	BDT	2003	22.2623	Levesque et al. (2019)	Mathias & Thomas (2021)
54	41.4167	-74.0054	300	A	BDT	2004	21.9999	Levesque et al. (2019)	Mathias & Thomas (2021)
54	41.4167	-74.0054	300	A	BDT	2005	21.0324	Levesque et al. (2019)	Mathias & Thomas (2021)
54	41.4167	-74.0054	300	A	BDT	2006	21.6431	Levesque et al. (2019)	Mathias & Thomas (2021)
54	41.4167	-74.0054	300	A	BDT	2007	21.3699	Levesque et al. (2019)	Mathias & Thomas (2021)
54	41.4167	-74.0054	300	A	BDT	2008	21.8334	Levesque et al. (2019)	Mathias & Thomas (2021)
54	41.4167	-74.0054	300	A	BDT	2009	22.2023	Levesque et al. (2019)	Mathias & Thomas (2021)
54	41.4167	-74.0054	300	A	BDT	2010	20.8243	Levesque et al. (2019)	Mathias & Thomas (2021)
54	41.4167	-74.0054	300	A	BDT	2011	21.5293	Levesque et al. (2019)	Mathias & Thomas (2021)
54	41.4167	-74.0054	300	A	BDT	2012	20.7834	Levesque et al. (2019)	Mathias & Thomas (2021)
55	41.4167	-74.0054	300	A	BDT	1979	19.7698	Levesque et al. (2019)	Mathias & Thomas (2021)
55	41.4167	-74.0054	300	A	BDT	1980	19.8855	Levesque et al. (2019)	Mathias & Thomas (2021)
55	41.4167	-74.0054	300	A	BDT	1981	19.991	Levesque et al. (2019)	Mathias & Thomas (2021)
55	41.4167	-74.0054	300	A	BDT	1982	20.5055	Levesque et al. (2019)	Mathias & Thomas (2021)
55	41.4167	-74.0054	300	A	BDT	1983	19.1439	Levesque et al. (2019)	Mathias & Thomas (2021)
55	41.4167	-74.0054	300	A	BDT	1984	20.2237	Levesque et al. (2019)	Mathias & Thomas (2021)
55	41.4167	-74.0054	300	A	BDT	1985	20.549	Levesque et al. (2019)	Mathias & Thomas (2021)
55	41.4167	-74.0054	300	A	BDT	1986	20.6227	Levesque et al. (2019)	Mathias & Thomas (2021)
55	41.4167	-74.0054	300	A	BDT	1987	20.4554	Levesque et al. (2019)	Mathias & Thomas (2021)
55	41.4167	-74.0054	300	A	BDT	1988	19.3975	Levesque et al. (2019)	Mathias & Thomas (2021)
55	41.4167	-74.0054	300	A	BDT	1989	20.5203	Levesque et al. (2019)	Mathias & Thomas (2021)
55	41.4167	-74.0054	300	A	BDT	1990	20.0171	Levesque et al. (2019)	Mathias & Thomas (2021)
55	41.4167	-74.0054	300	A	BDT	1991	20.2478	Levesque et al. (2019)	Mathias & Thomas (2021)
55	41.4167	-74.0054	300	A	BDT	1992	20.825	Levesque et al. (2019)	Mathias & Thomas (2021)
55	41.4167	-74.0054	300	A	BDT	1993	19.4195	Levesque et al. (2019)	Mathias & Thomas (2021)
55	41.4167	-74.0054	300	A	BDT	1994	20.1958	Levesque et al. (2019)	Mathias & Thomas (2021)
55	41.4167	-74.0054	300	A	BDT	1995	19.6095	Levesque et al. (2019)	Mathias & Thomas (2021)
55	41.4167	-74.0054	300	A	BDT	1996	20.5856	Levesque et al. (2019)	Mathias & Thomas (2021)
55	41.4167	-74.0054	300	A	BDT	1997	19.4954	Levesque et al. (2019)	Mathias & Thomas (2021)
55	41.4167	-74.0054	300	A	BDT	1998	20.2724	Levesque et al. (2019)	Mathias & Thomas (2021)
55	41.4167	-74.0054	300	A	BDT	1999	19.5389	Levesque et al. (2019)	Mathias & Thomas (2021)
55	41.4167	-74.0054	300	A	BDT	2000	20.5459	Levesque et al. (2019)	Mathias & Thomas (2021)
55	41.4167	-74.0054	300	A	BDT	2001	20.3781	Levesque et al. (2019)	Mathias & Thomas (2021)
55	41.4167	-74.0054	300	A	BDT	2002	19.6867	Levesque et al. (2019)	Mathias & Thomas (2021)
55	41.4167	-74.0054	300	A	BDT	2003	20.4743	Levesque et al. (2019)	Mathias & Thomas (2021)
55	41.4167	-74.0054	300	A	BDT	2004	20.9058	Levesque et al. (2019)	Mathias & Thomas (2021)
55	41.4167	-74.0054	300	A	BDT	2005	20.9273	Levesque et al. (2019)	Mathias & Thomas (2021)
55	41.4167	-74.0054	300	A	BDT	2006	20.2872	Levesque et al. (2019)	Mathias & Thomas (2021)
55	41.4167	-74.0054	300	A	BDT	2007	19.9099	Levesque et al. (2019)	Mathias & Thomas (2021)
55	41.4167	-74.0054	300	A	BDT	2008	20.4245	Levesque et al. (2019)	Mathias & Thomas (2021)
55	41.4167	-74.0054	300	A	BDT	2009	20.8659	Levesque et al. (2019)	Mathias & Thomas (2021)
55	41.4167	-74.0054	300	A	BDT	2010	20.5617	Levesque et al. (2019)	Mathias & Thomas (2021)
55	41.4167	-74.0054	300	A	BDT	2011	20.2366	Levesque et al. (2019)	Mathias & Thomas (2021)
55	41.4167	-74.0054	300	A	BDT	2012	20.1008	Levesque et al. (2019)	Mathias & Thomas (2021)
56	-40.17	-73.43	736	G	NET	1979	19.0789	Urrutia-Jalabert et al. (2015)	Adams, Buckley & Turnbull (2020)
56	-40.17	-73.43	736	G	NET	1980	19.0846	Urrutia-Jalabert et al. (2015)	Adams, Buckley & Turnbull (2020)
56	-40.17	-73.43	736	G	NET	1981	18.4577	Urrutia-Jalabert et al. (2015)	Adams, Buckley & Turnbull (2020)
56	-40.17	-73.43	736	G	NET	1982	18.7459	Urrutia-Jalabert et al. (2015)	Adams, Buckley & Turnbull (2020)
56	-40.17	-73.43	736	G	NET	1983	18.9401	Urrutia-Jalabert et al. (2015)	Adams, Buckley & Turnbull (2020)
56	-40.17	-73.43	736	G	NET	1984	19.0293	Urrutia-Jalabert et al. (2015)	Adams, Buckley & Turnbull (2020)
56	-40.17	-73.43	736	G	NET	1985	19.5477	Urrutia-Jalabert et al. (2015)	Adams, Buckley & Turnbull (2020)
56	-40.17	-73.43	736	G	NET	1986	19.2339	Urrutia-Jalabert et al. (2015)	Adams, Buckley & Turnbull (2020)
56	-40.17	-73.43	736	G	NET	1987	19.1928	Urrutia-Jalabert et al. (2015)	Adams, Buckley & Turnbull (2020)
56	-40.17	-73.43	736	G	NET	1988	19.5655	Urrutia-Jalabert et al. (2015)	Adams, Buckley & Turnbull (2020)
56	-40.17	-73.43	736	G	NET	1989	19.4614	Urrutia-Jalabert et al. (2015)	Adams, Buckley & Turnbull (2020)
56	-40.17	-73.43	736	G	NET	1990	19.1369	Urrutia-Jalabert et al. (2015)	Adams, Buckley & Turnbull (2020)
56	-40.17	-73.43	736	G	NET	1991	19.2677	Urrutia-Jalabert et al. (2015)	Adams, Buckley & Turnbull (2020)
56	-40.17	-73.43	736	G	NET	1992	19.5242	Urrutia-Jalabert et al. (2015)	Adams, Buckley & Turnbull (2020)
56	-40.17	-73.43	736	G	NET	1993	19.069	Urrutia-Jalabert et al. (2015)	Adams, Buckley & Turnbull (2020)
56	-40.17	-73.43	736	G	NET	1994	18.9388	Urrutia-Jalabert et al. (2015)	Adams, Buckley & Turnbull (2020)
56	-40.17	-73.43	736	G	NET	1995	18.5368	Urrutia-Jalabert et al. (2015)	Adams, Buckley & Turnbull (2020)
56	-40.17	-73.43	736	G	NET	1996	18.7779	Urrutia-Jalabert et al. (2015)	Adams, Buckley & Turnbull (2020)
56	-40.17	-73.43	736	G	NET	1997	18.5172	Urrutia-Jalabert et al. (2015)	Adams, Buckley & Turnbull (2020)
56	-40.17	-73.43	736	G	NET	1998	19.1144	Urrutia-Jalabert et al. (2015)	Adams, Buckley & Turnbull (2020)
56	-40.17	-73.43	736	G	NET	1999	19.0257	Urrutia-Jalabert et al. (2015)	Adams, Buckley & Turnbull (2020)
56	-40.17	-73.43	736	G	NET	2000	18.895	Urrutia-Jalabert et al. (2015)	Adams, Buckley & Turnbull (2020)
56	-40.17	-73.43	736	G	NET	2001	18.6496	Urrutia-Jalabert et al. (2015)	Adams, Buckley & Turnbull (2020)
56	-40.17	-73.43	736	G	NET	2002	19.2889	Urrutia-Jalabert et al. (2015)	Adams, Buckley & Turnbull (2020)
56	-40.17	-73.43	736	G	NET	2003	18.8918	Urrutia-Jalabert et al. (2015)	Adams, Buckley & Turnbull (2020)
56	-40.17	-73.43	736	G	NET	2004	19.3761	Urrutia-Jalabert et al. (2015)	Adams, Buckley & Turnbull (2020)
56	-40.17	-73.43	736	G	NET	2005	19.2917	Urrutia-Jalabert et al. (2015)	Adams, Buckley & Turnbull (2020)
56	-40.17	-73.43	736	G	NET	2006	19.2378	Urrutia-Jalabert et al. (2015)	Adams, Buckley & Turnbull (2020)
56	-40.17	-73.43	736	G	NET	2007	19.2721	Urrutia-Jalabert et al. (2015)	Adams, Buckley & Turnbull (2020)
56	-40.17	-73.43	736	G	NET	2008	19.3421	Urrutia-Jalabert et al. (2015)	Adams, Buckley & Turnbull (2020)
56	-40.17	-73.43	736	G	NET	2009	19.0969	Urrutia-Jalabert et al. (2015)	Adams, Buckley & Turnbull (2020)
56	-40.17	-73.43	736	G	NET	2010	19.1706	Urrutia-Jalabert et al. (2015)	Adams, Buckley & Turnbull (2020)
57	44.03	-73.08	342	G	NET	1979	16.9641	Belmecheri et al. (2021)
57	44.03	-73.08	342	G	NET	1980	17.1322	Belmecheri et al. (2021)
57	44.03	-73.08	342	G	NET	1981	17.0483	Belmecheri et al. (2021)
57	44.03	-73.08	342	G	NET	1982	16.4571	Belmecheri et al. (2021)
57	44.03	-73.08	342	G	NET	1983	16.2694	Belmecheri et al. (2021)
57	44.03	-73.08	342	G	NET	1984	16.5656	Belmecheri et al. (2021)
57	44.03	-73.08	342	G	NET	1985	17.1158	Belmecheri et al. (2021)
57	44.03	-73.08	342	G	NET	1986	17.2609	Belmecheri et al. (2021)
57	44.03	-73.08	342	G	NET	1987	17.1519	Belmecheri et al. (2021)
57	44.03	-73.08	342	G	NET	1988	17.5575	Belmecheri et al. (2021)
57	44.03	-73.08	342	G	NET	1989	17.5259	Belmecheri et al. (2021)
57	44.03	-73.08	342	G	NET	1990	17.6256	Belmecheri et al. (2021)
57	44.03	-73.08	342	G	NET	1991	16.6452	Belmecheri et al. (2021)
57	44.03	-73.08	342	G	NET	1992	16.594	Belmecheri et al. (2021)
57	44.03	-73.08	342	G	NET	1993	17.187	Belmecheri et al. (2021)
57	44.03	-73.08	342	G	NET	1994	17.0405	Belmecheri et al. (2021)
57	44.03	-73.08	342	G	NET	1995	17.0704	Belmecheri et al. (2021)
57	44.03	-73.08	342	G	NET	1996	16.8552	Belmecheri et al. (2021)
57	44.03	-73.08	342	G	NET	1997	17.4877	Belmecheri et al. (2021)
57	44.03	-73.08	342	G	NET	1998	17.1182	Belmecheri et al. (2021)
57	44.03	-73.08	342	G	NET	1999	16.9686	Belmecheri et al. (2021)
57	44.03	-73.08	342	G	NET	2000	17.8498	Belmecheri et al. (2021)
57	44.03	-73.08	342	G	NET	2001	17.1169	Belmecheri et al. (2021)
57	44.03	-73.08	342	G	NET	2002	17.1186	Belmecheri et al. (2021)
57	44.03	-73.08	342	G	NET	2003	17.4323	Belmecheri et al. (2021)
57	44.03	-73.08	342	G	NET	2004	17.2358	Belmecheri et al. (2021)
57	44.03	-73.08	342	G	NET	2005	17.9608	Belmecheri et al. (2021)
57	44.03	-73.08	342	G	NET	2006	18.4568	Belmecheri et al. (2021)
57	44.03	-73.08	342	G	NET	2007	17.2016	Belmecheri et al. (2021)
57	44.03	-73.08	342	G	NET	2008	18.5015	Belmecheri et al. (2021)
57	44.03	-73.08	342	G	NET	2009	18.4034	Belmecheri et al. (2021)
57	44.03	-73.08	342	G	NET	2010	18.1604	Belmecheri et al. (2021)
58	42.53	-72.17	303	A	BDT	1979	17.7279	Belmecheri et al. (2021)
58	42.53	-72.17	303	A	BDT	1980	17.9554	Belmecheri et al. (2021)
58	42.53	-72.17	303	A	BDT	1981	17.9989	Belmecheri et al. (2021)
58	42.53	-72.17	303	A	BDT	1982	17.3565	Belmecheri et al. (2021)
58	42.53	-72.17	303	A	BDT	1983	17.3126	Belmecheri et al. (2021)
58	42.53	-72.17	303	A	BDT	1984	18.7023	Belmecheri et al. (2021)
58	42.53	-72.17	303	A	BDT	1985	17.8977	Belmecheri et al. (2021)
58	42.53	-72.17	303	A	BDT	1986	18.2429	Belmecheri et al. (2021)
58	42.53	-72.17	303	A	BDT	1987	17.3977	Belmecheri et al. (2021)
58	42.53	-72.17	303	A	BDT	1988	17.8584	Belmecheri et al. (2021)
58	42.53	-72.17	303	A	BDT	1989	17.594	Belmecheri et al. (2021)
58	42.53	-72.17	303	A	BDT	1990	18.1044	Belmecheri et al. (2021)
58	42.53	-72.17	303	A	BDT	1991	17.2561	Belmecheri et al. (2021)
58	42.53	-72.17	303	A	BDT	1992	17.5222	Belmecheri et al. (2021)
58	42.53	-72.17	303	A	BDT	1993	17.6693	Belmecheri et al. (2021)
58	42.53	-72.17	303	A	BDT	1994	18.5465	Belmecheri et al. (2021)
58	42.53	-72.17	303	A	BDT	1995	18.3113	Belmecheri et al. (2021)
58	42.53	-72.17	303	A	BDT	1996	18.191	Belmecheri et al. (2021)
58	42.53	-72.17	303	A	BDT	1997	18.2248	Belmecheri et al. (2021)
58	42.53	-72.17	303	A	BDT	1998	18.6795	Belmecheri et al. (2021)
58	42.53	-72.17	303	A	BDT	1999	17.8327	Belmecheri et al. (2021)
58	42.53	-72.17	303	A	BDT	2000	19.0821	Belmecheri et al. (2021)
58	42.53	-72.17	303	A	BDT	2001	18.7935	Belmecheri et al. (2021)
58	42.53	-72.17	303	A	BDT	2002	18.2833	Belmecheri et al. (2021)
58	42.53	-72.17	303	A	BDT	2003	18.8	Belmecheri et al. (2021)
58	42.53	-72.17	303	A	BDT	2004	18.5873	Belmecheri et al. (2021)
58	42.53	-72.17	303	A	BDT	2005	18.6029	Belmecheri et al. (2021)
58	42.53	-72.17	303	A	BDT	2006	19.1294	Belmecheri et al. (2021)
58	42.53	-72.17	303	A	BDT	2007	18.8663	Belmecheri et al. (2021)
58	42.53	-72.17	303	A	BDT	2008	18.7304	Belmecheri et al. (2021)
58	42.53	-72.17	303	A	BDT	2009	19.1037	Belmecheri et al. (2021)
58	42.53	-72.17	303	A	BDT	2010	18.6401	Belmecheri et al. (2021)
58	42.53	-72.17	303	A	BDT	2011	19.0725	Belmecheri et al. (2021)
58	42.53	-72.17	303	A	BDT	2012	18.4107	Belmecheri et al. (2021)
59	-41.1	-71.8	950	G	NET	1979	17.6577	Lavergne et al. (2018)	Lavergne et al. (2020)
59	-41.1	-71.8	950	G	NET	1980	18.1332	Lavergne et al. (2018)	Lavergne et al. (2020)
59	-41.1	-71.8	950	G	NET	1981	17.8518	Lavergne et al. (2018)	Lavergne et al. (2020)
59	-41.1	-71.8	950	G	NET	1982	17.7846	Lavergne et al. (2018)	Lavergne et al. (2020)
59	-41.1	-71.8	950	G	NET	1983	17.613	Lavergne et al. (2018)	Lavergne et al. (2020)
59	-41.1	-71.8	950	G	NET	1984	17.9526	Lavergne et al. (2018)	Lavergne et al. (2020)
59	-41.1	-71.8	950	G	NET	1985	18.0728	Lavergne et al. (2018)	Lavergne et al. (2020)
59	-41.1	-71.8	950	G	NET	1986	17.6033	Lavergne et al. (2018)	Lavergne et al. (2020)
59	-41.1	-71.8	950	G	NET	1987	18.0635	Lavergne et al. (2018)	Lavergne et al. (2020)
59	-41.1	-71.8	950	G	NET	1988	17.9128	Lavergne et al. (2018)	Lavergne et al. (2020)
59	-41.1	-71.8	950	G	NET	1989	18.0596	Lavergne et al. (2018)	Lavergne et al. (2020)
59	-41.1	-71.8	950	G	NET	1990	17.6734	Lavergne et al. (2018)	Lavergne et al. (2020)
59	-41.1	-71.8	950	G	NET	1991	17.8978	Lavergne et al. (2018)	Lavergne et al. (2020)
59	-41.1	-71.8	950	G	NET	1992	17.9343	Lavergne et al. (2018)	Lavergne et al. (2020)
59	-41.1	-71.8	950	G	NET	1993	17.9502	Lavergne et al. (2018)	Lavergne et al. (2020)
59	-41.1	-71.8	950	G	NET	1994	18.1128	Lavergne et al. (2018)	Lavergne et al. (2020)
59	-41.1	-71.8	950	G	NET	1995	17.2626	Lavergne et al. (2018)	Lavergne et al. (2020)
59	-41.1	-71.8	950	G	NET	1996	17.8058	Lavergne et al. (2018)	Lavergne et al. (2020)
59	-41.1	-71.8	950	G	NET	1997	17.7126	Lavergne et al. (2018)	Lavergne et al. (2020)
59	-41.1	-71.8	950	G	NET	1998	16.9934	Lavergne et al. (2018)	Lavergne et al. (2020)
59	-41.1	-71.8	950	G	NET	1999	17.7084	Lavergne et al. (2018)	Lavergne et al. (2020)
59	-41.1	-71.8	950	G	NET	2000	17.5884	Lavergne et al. (2018)	Lavergne et al. (2020)
59	-41.1	-71.8	950	G	NET	2001	17.521	Lavergne et al. (2018)	Lavergne et al. (2020)
59	-41.1	-71.8	950	G	NET	2002	18.3261	Lavergne et al. (2018)	Lavergne et al. (2020)
59	-41.1	-71.8	950	G	NET	2003	17.679	Lavergne et al. (2018)	Lavergne et al. (2020)
59	-41.1	-71.8	950	G	NET	2004	17.5752	Lavergne et al. (2018)	Lavergne et al. (2020)
59	-41.1	-71.8	950	G	NET	2005	17.4973	Lavergne et al. (2018)	Lavergne et al. (2020)
59	-41.1	-71.8	950	G	NET	2006	16.9396	Lavergne et al. (2018)	Lavergne et al. (2020)
59	-41.1	-71.8	950	G	NET	2007	16.7106	Lavergne et al. (2018)	Lavergne et al. (2020)
59	-41.1	-71.8	950	G	NET	2008	17.1853	Lavergne et al. (2018)	Lavergne et al. (2020)
59	-41.1	-71.8	950	G	NET	2009	17.8172	Lavergne et al. (2018)	Lavergne et al. (2020)
59	-41.1	-71.8	950	G	NET	2010	17.5147	Lavergne et al. (2018)	Lavergne et al. (2020)
59	-41.1	-71.8	950	G	NET	2011	17.3847	Lavergne et al. (2018)	Lavergne et al. (2020)
60	-41.15	-71.8	1274	A	BDT	1979	19.2778	Lavergne et al. (2017)	Lavergne et al. (2020)
60	-41.15	-71.8	1274	A	BDT	1980	20.1951	Lavergne et al. (2017)	Lavergne et al. (2020)
60	-41.15	-71.8	1274	A	BDT	1981	20.0909	Lavergne et al. (2017)	Lavergne et al. (2020)
60	-41.15	-71.8	1274	A	BDT	1982	19.6776	Lavergne et al. (2017)	Lavergne et al. (2020)
60	-41.15	-71.8	1274	A	BDT	1983	19.4949	Lavergne et al. (2017)	Lavergne et al. (2020)
60	-41.15	-71.8	1274	A	BDT	1984	20.1818	Lavergne et al. (2017)	Lavergne et al. (2020)
60	-41.15	-71.8	1274	A	BDT	1985	19.9879	Lavergne et al. (2017)	Lavergne et al. (2020)
60	-41.15	-71.8	1274	A	BDT	1986	19.0037	Lavergne et al. (2017)	Lavergne et al. (2020)
60	-41.15	-71.8	1274	A	BDT	1987	19.4651	Lavergne et al. (2017)	Lavergne et al. (2020)
60	-41.15	-71.8	1274	A	BDT	1988	19.9324	Lavergne et al. (2017)	Lavergne et al. (2020)
60	-41.15	-71.8	1274	A	BDT	1989	20.363	Lavergne et al. (2017)	Lavergne et al. (2020)
60	-41.15	-71.8	1274	A	BDT	1990	20.038	Lavergne et al. (2017)	Lavergne et al. (2020)
60	-41.15	-71.8	1274	A	BDT	1991	20.3474	Lavergne et al. (2017)	Lavergne et al. (2020)
60	-41.15	-71.8	1274	A	BDT	1992	20.72	Lavergne et al. (2017)	Lavergne et al. (2020)
60	-41.15	-71.8	1274	A	BDT	1993	19.3307	Lavergne et al. (2017)	Lavergne et al. (2020)
60	-41.15	-71.8	1274	A	BDT	1994	19.7348	Lavergne et al. (2017)	Lavergne et al. (2020)
60	-41.15	-71.8	1274	A	BDT	1995	18.5786	Lavergne et al. (2017)	Lavergne et al. (2020)
60	-41.15	-71.8	1274	A	BDT	1996	20.035	Lavergne et al. (2017)	Lavergne et al. (2020)
60	-41.15	-71.8	1274	A	BDT	1997	18.831	Lavergne et al. (2017)	Lavergne et al. (2020)
60	-41.15	-71.8	1274	A	BDT	1998	18.5702	Lavergne et al. (2017)	Lavergne et al. (2020)
60	-41.15	-71.8	1274	A	BDT	1999	19.6123	Lavergne et al. (2017)	Lavergne et al. (2020)
60	-41.15	-71.8	1274	A	BDT	2000	19.9426	Lavergne et al. (2017)	Lavergne et al. (2020)
60	-41.15	-71.8	1274	A	BDT	2001	19.2881	Lavergne et al. (2017)	Lavergne et al. (2020)
60	-41.15	-71.8	1274	A	BDT	2002	20.7574	Lavergne et al. (2017)	Lavergne et al. (2020)
60	-41.15	-71.8	1274	A	BDT	2003	19.1326	Lavergne et al. (2017)	Lavergne et al. (2020)
60	-41.15	-71.8	1274	A	BDT	2004	19.8667	Lavergne et al. (2017)	Lavergne et al. (2020)
60	-41.15	-71.8	1274	A	BDT	2005	20.3761	Lavergne et al. (2017)	Lavergne et al. (2020)
60	-41.15	-71.8	1274	A	BDT	2006	20.6549	Lavergne et al. (2017)	Lavergne et al. (2020)
60	-41.15	-71.8	1274	A	BDT	2007	18.967	Lavergne et al. (2017)	Lavergne et al. (2020)
60	-41.15	-71.8	1274	A	BDT	2008	19.161	Lavergne et al. (2017)	Lavergne et al. (2020)
60	-41.15	-71.8	1274	A	BDT	2009	20.2045	Lavergne et al. (2017)	Lavergne et al. (2020)
60	-41.15	-71.8	1274	A	BDT	2010	19.4708	Lavergne et al. (2017)	Lavergne et al. (2020)
60	-41.15	-71.8	1274	A	BDT	2011	18.9737	Lavergne et al. (2017)	Lavergne et al. (2020)
61	-41.18	-71.78	1425	A	BDT	1979	18.7442	Lavergne et al. (2017)	Lavergne et al. (2020)
61	-41.18	-71.78	1425	A	BDT	1980	18.4258	Lavergne et al. (2017)	Lavergne et al. (2020)
61	-41.18	-71.78	1425	A	BDT	1981	18.3845	Lavergne et al. (2017)	Lavergne et al. (2020)
61	-41.18	-71.78	1425	A	BDT	1982	18.6204	Lavergne et al. (2017)	Lavergne et al. (2020)
61	-41.18	-71.78	1425	A	BDT	1983	17.9993	Lavergne et al. (2017)	Lavergne et al. (2020)
61	-41.18	-71.78	1425	A	BDT	1984	18.9561	Lavergne et al. (2017)	Lavergne et al. (2020)
61	-41.18	-71.78	1425	A	BDT	1985	18.1564	Lavergne et al. (2017)	Lavergne et al. (2020)
61	-41.18	-71.78	1425	A	BDT	1986	18.3448	Lavergne et al. (2017)	Lavergne et al. (2020)
61	-41.18	-71.78	1425	A	BDT	1987	18.8684	Lavergne et al. (2017)	Lavergne et al. (2020)
61	-41.18	-71.78	1425	A	BDT	1988	18.7908	Lavergne et al. (2017)	Lavergne et al. (2020)
61	-41.18	-71.78	1425	A	BDT	1989	18.8332	Lavergne et al. (2017)	Lavergne et al. (2020)
61	-41.18	-71.78	1425	A	BDT	1990	18.5615	Lavergne et al. (2017)	Lavergne et al. (2020)
[truncated: 2,893 more rows]

## Sheet: TR_references
Reference	Author	Title	Year	Journal
Adams, Buckley & Turnbull (2020)	Adams, Buckley and Turnbull	Diminishing CO2-driven gains in water-use efficiency of global forests	2020	Nature Climate Change
Belmecheri et al. (2021)	Belmecheri et al.	Precipitation alters the CO2 effect on water-use efficiency of temperate forests.	2021	Global Change Biology
Brito et al. (2016)	Brito et al.	Increased water use efficiency does not prevent growth decline of Pinus canariensis in a semi-arid treeline ecotone in Tenerife, Canary Islands (Spain)	2016	Annals of Forest Science
Choury et al. (2017)	Choury et al.	Quarantining the Sahara desert, growth and water-use efficiency of Aleppo pine in the Algerian Green Barrier	2017	Eur J Forest Res
Churakova et al. (2016)	Churakova et al.	Site-specific water-use strategies of mountain pine and larch to cope with recent climate change	2016	Tree Physiology
Colombaroli et al. (2016)	Colombaroli et al.	Stable carbon and oxygen isotopes in tree rings show physiological responses of Pericopsis elata to precipitation in the Congo Basin	2016	Journal of Tropical Ecology
Conte et al. (2018)	Conte et al.	Growth dynamics, climate sensitivity and water use efficiency in pure vs. mixed pine and beech stands in Trentino (Italy)	2018	Forest Ecology and Management
Csank et al. (2016)	Csank et al.	Tree-ring isotopes reveal drought sensitivity in trees killed by spruce beetle outbreaks in south-central Alaska.	2016	Ecological Applications
Daux et al. (2018)	Daux et al.	Comparisons of the performance of δ13C and δ18O of Fagus sylvatica, Pinus sylvestris and Quercus petraea in the record of past climate variations.	2018	Journal of Geophysical Research: Biogeosciences
de Boer et al. (2019)	de Boer et al.	Tree-ring isotopes suggest atmospheric drying limits temperature–growth responses of treeline bristlecone pine	2019	Tree Physiology
Esper et al. (2018)	Esper et al.	Site-specific climatic signals in stable isotope records from Swedish pine forests	2018	Trees
Fu et al. (2017)	Fu et al.	Earlywood and latewood stable carbon and oxygen isotope variations in two pine species in southwestern china during the recent decades.	2017	Frontiers in Plant Science
Giguére-Croteau et al. (2019)	Giguére-Croteau et al.	North America's oldest boreal trees are more efficient water users due to increased [CO2], but do not grow faster	2019	PNAS
Granda et al (2017)	Granda et al.	Aged but withstanding, Maintenance of growth rates in old pines is not related to enhanced water-use efficiency	2017	Agricultural and Forest Meteorology
Granda et al. (2018)	Granda et al.	Coexisting oak species, including rear-edge populations, buffer climate stress through xylem adjustments	2018	Tree Physiology
Grießinger et al. (2019)	Grießinger et al.	A Dual Stable Isotope Approach Unravels Common Climate Signals and Species-Specific Responses to Environmental Change Stored in Multi-Century Tree-Ring Series from the Tibetan Plateau	2019	Geosciences
Hafner et al. (2015)	Hafner et al.	Variations in environmental signals in tree- ring indices in trees with different growth potential.	2015	Plos One
Hartl-Meier et al. (2014)	Hartl-Meier et al.	Uniform climate sensitivity in tree-ring stable isotopes across species and sites in a mid-latitude temperate forest	2014	Tree Physiology
Helama et al. (2016)	Helama et al.	Coexisting responses in tree-ring δ13C to high-latitude climate variability under elevated CO2: A critical examination of climatic effects and systematic discrimination rate changes.	2016	Agricultural and Forest Meteorology
Hilasvuori and Berninger (2010)	Hilasvuori and Berninger	Dependence of tree ring stable isotope abundances and ring width on climate in Finnish oak	2010	Tree Physiology
Konter et al. (2014)	Konter et al.	Climate sensitivity and parameter coherency in annually resolved δ13C and δ18O from Pinus uncinata tree-ring data in the Spanish Pyrenees	2014	Chemical Geology
Kwak et al. (2013)	Kwak et al.	Historical Responses of Quercus variabilis growth to environmental changes in Southern Korea, Evidence from tree ring width and δ13C	2013	J. Korean Soc. Appl. Biol. Chem.
Kwak et al. (2016)	Kwak et al.	Temperature and air pollution affected tree ring δ13C and water-use efficiency of pine and oak trees under rising CO2 in a humid temperate forest	2016	Chemical Geology
Lavergne et al. (2017)	Lavergne et al.	Improvement of isotope-based climate reconstructions in Patagonia through a better understanding of climate influences on isotopic fractionation in tree rings.	2017	Earth and Planetary Science Letters
Lavergne et al. (2018)	Lavergne et al.	Past summer temperatures inferred from dendrochronological records of Fitzroya cupressoides on the eastern slope of the Northern Patagonian Andes.	2018	Journal of Geophysical Research: Biogeosciences
Lavergne et al. (2020)	Lavergne et al.	Impacts of soil water stress on the acclimated stomatal limitation of photosynthesis: insights from stable carbon isotope data	2020	Global Change Biology
Levesque et al. (2014)	Levesque et al.	Increased water-use efficiency does not lead to enhanced tree growth under xeric and mesic conditions	2014	New Phytologist
Levesque et al. (2019)	Levesque et al.	Tree-ring isotopes capture interannual vegetation productivity dynamics at the biome scale	2019	Nature communications
Li et al. (2017)	Li et al.	Climate, intrinsic water-use efficiency and tree growth over the past 150 years in humid subtropical China	2017	PLOS One
Liu et al. (2014)	Liu et al.	Recent strengthening of correlations between tree-ring δ13C and δ18O in mesic western China: Implications to climatic reconstruction and physiological responses	2014	Global and Planetary Change
Liu et al. (2018)	Liu et al.	Warming and CO2 enrichment modified the ecophysiological responses of Dahurian larch and Mongolia pine during the past century in the permafrost of northeastern China	2018	Tree Physiology
Loader et al. (2013)	Loader et al.	Stable carbon isotopes from Torneträsk, northern Sweden provide a millennial length reconstruction of summer sunshine and its relationship to Arctic circulation.	2013	Quaternary Science Reviews
Martinez-Sancho et al. (2018)	Martinez-Sancho et al.	Increased water-use efficiency translates into contrasting growth patterns of Scots pine and sessile oak at their southern distribution limits	2018	Global Change Biology
Mathias & Thomas (2021)	Mathias & Thomas	Global tree intrinsic water use efficiency is enhanced by increased atmospheric CO2 and modulated by climate and plant functional types.	2021	PNAS
Ratcliff et al. (2018)	Ratcliff et al.	Tree-ring carbon isotope records from the western Oregon cascade mountains primarily record summer maximum temperatures.	2018	Tree- Ring Research
Rawluk (2016)	Rawluk	Trees and pollution: investigating the impact of sulfur dioxide using ring widths and stable isotopes.	2016	NA
Sensula and Wilczynski (2018)	Sensula and Wilczynski	Tree-ring widths and the stable isotope composition of pine tree-rings as climate indicators in the most industrialised part of Poland during CO2 elevation	2018	Geochronometria
Shestakova et al. (2017)	Shestakova et al.	Warming Effects on Pinus sylvestris in the Cold–Dry Siberian Forest–Steppe: Positive or Negative Balance of Trade?	2017	Forests
Sladden et al. (2018)	Sladden et al.	Examination of stable carbon and oxygen isotopic variability in the cellulose and wholewood of Castanea astanea sativa Mill., Fagus sylvatica L., Pinus sylvestris L. and Quercus robur L.	2018	Acta Silvae et Ligni.
Song et al. (2017)	Song et al.	Comparisons of radial growth and tree-ring cellulose δ13C for Pinus sylvestris var. mongolica in natural and plantation forests on sandy lands	2017	Journal of Forest Research
Stuiver et al. (1984)	Stuiver et al.	13C/12C ratios in tree rings and the transfer of biospheric carbon to the atmosphere	1984	Journal of Geophysical Research
Syzmczak et al. (2012)	Syzmczak et al.	Are pooled tree ring δ13C and δ18O series reliable climate archives? - A case study of Pinus nigra spp. laricio (Corsica/France)	2012	Chemical Geology
Szejner et al. (2016)	Szejner et al.	Latitudinal gradients in tree ring stable carbon and oxygen isotopes reveal differential climate influences of the North American Monsoon System	2016	Journal of Geophysical Research: Biogeosciences
Tei et al. (2017)	Tei et al.	Growth and physiological responses of larch trees to climate changes deduced from tree-ring widths and δ13C at two forest sites in eastern Siberia	2017	Polar Science
Thomas et al. (2013)	Thomas et al.	Evidence of recovery of Juniperus virginiana trees from sulfur pollution after the Clean Air Act.	2013	PNAS
Timofeeva et al. (2017)	Timofeeva et al.	Long-term effects of drought on tree-ring growth and carbon isotope variability in Scots pine in a dry environment.	2017	Tree Physiology
Urrutia-Jalabert et al. (2015)	Urrutia-Jalabert et al.	Increased water use efficiency but contrasting tree growth patterns in Fitzroya cupressoides forests of southern Chile during recent decades	2015	Journal of Geophysical Research: Biogeosciences
Voelker et al. (2019)	Voelker et al.	Fire deficits have increased drought sensitivity in dry conifer forests: Fire frequency and tree‐ring carbon isotope evidence from Central Oregon.	2019	Global Change Biology
Wang et al. (2012)	Wang et al.	Increased intrinsic water-use efficiency during a period with persistent decreased tree radial growth in northwestern China, Causes and implications	2012	Forest Ecology and Management
Wieser et al. (2016)	Wieser et al.	Stable Water Use Efficiency under Climate Change of Three Sympatric Conifer Species at the Alpine Treeline	2016	Frontiers in Plant Science
Weiwei et al. (2018)	Weiwei et al.	Responses of intrinsic water-use efficiency and tree growth to climate change in semi-arid areas of North China	2018	Science Report
Woodborne et al. (2016)	Woodborne et al.	A 1000-Year carbon isotope rainfall proxy record from South African Baobab trees (Adansonia digitata L.)	2016	PLOS One
Wu et al. (2015)	Wu et al.	Elevation-dependent variations of tree growth and intrinsic water-use efficiency in Schrenk spruce (Picea schrenkiana) in the western Tianshan Mountains, China	2015	Frontiers in Plant Science
Zeng et al. (2017)	Zeng et al.	Climate signals in tree-ring d18O and d13C from southeasternTibet: insights from observations and forward modelling of intra-to interdecadal variability	2017	New Phytologist

## Sheet: Leaf obs data
Site	Lat	Lon	Elev	Type	PFT	Leaf_phenol	LeafType	Year	D13C	Reference	Compilation
76	22.05	-159.533	626.7	A	BET	evergreen	broadleaved	1992	19.5283	Meinzer et al. (1992)	Lavergne et al. (2020)
77	19.77	-155.93	626.9	A	BET	evergreen	broadleaved	2007	19.9408	Sandquist and Cordell (2007)	Lavergne et al. (2020)
77	19.77	-155.93	626.9	A	BET	evergreen	broadleaved	2002	20.6297	Sandquist and Cordell (2007)	Lavergne et al. (2020)
77	19.77	-155.93	626.9	A	BET	evergreen	broadleaved	2002	19.5754	Sandquist and Cordell (2007)	Lavergne et al. (2020)
77	19.77	-155.93	626.9	A	BET	evergreen	broadleaved	2002	18.2462	Sandquist and Cordell (2007)	Lavergne et al. (2020)
78	19.82	-155.93	197	A	BET	evergreen	broadleaved	2007	19.5409	Sandquist and Cordell (2007)	Lavergne et al. (2020)
79	19.68	-155.2	714.5	A	BET	evergreen	broadleaved	2007	21.9906	Cornwell et al. (2007)	Lavergne et al. (2020)
80	55.208	-132.823	24	G	NET	evergreen	needleleaved	1979	17.4859	Sheldon et al. (2020)	Lavergne et al. (2020)
81	55.033	-132.594	24.5	G	NET	evergreen	needleleaved	1990	17.3023	Sheldon et al. (2020)	Lavergne et al. (2020)
82	55.478	-131.791	0	G	NET	evergreen	needleleaved	1982	16.9168	Sheldon et al. (2020)	Lavergne et al. (2020)
83	52.1499	-128.117	85.3	G	NET	evergreen	needleleaved	1987	16.8409	Sheldon et al. (2020)	Lavergne et al. (2020)
84	51.6805	-127.225	15.5	G	NET	evergreen	needleleaved	1989	20.95	Sheldon et al. (2020)	Lavergne et al. (2020)
85	42.1219	-124.197	33.4	G	NET	evergreen	needleleaved	2016	22.4693	Sheldon et al. (2020)	Lavergne et al. (2020)
86	42.1209	-124.197	29.7	G	NET	evergreen	needleleaved	2016	21.1338	Sheldon et al. (2020)	Lavergne et al. (2020)
87	42.1194	-124.196	21.8	G	NET	evergreen	needleleaved	2016	21.6214	Sheldon et al. (2020)	Lavergne et al. (2020)
88	41.1015	-124.154	94.2	G	NET	evergreen	needleleaved	2016	23.469	Sheldon et al. (2020)	Lavergne et al. (2020)
89	40.35	-124	81.1	G	NET	evergreen	needleleaved	2014	23.9108	Santiago and Dawson (2014)	Lavergne et al. (2020)
89	40.35	-124	81.1	A	BET	evergreen	broadleaved	2014	25.2208	Santiago and Dawson (2014)	Lavergne et al. (2020)
89	40.35	-124	81.1	A	BET	evergreen	broadleaved	2014	25.6108	Santiago and Dawson (2014)	Lavergne et al. (2020)
90	41.0551	-123.888	448.2	G	NET	evergreen	needleleaved	2016	22.0519	Sheldon et al. (2020)	Lavergne et al. (2020)
91	47.8	-123.7	2202.5	A	BET	evergreen	broadleaved	1988	21.8754	Korner et al. (1988)	Lavergne et al. (2020)
92	45.133	-123.633	280	G	NET	evergreen	needleleaved	2004	25.9998	Winner et al. (2004)	Lavergne et al. (2020)
92	45.133	-123.633	280	G	NET	evergreen	needleleaved	2004	16	Winner et al. (2004)	Lavergne et al. (2020)
92	45.133	-123.633	280	G	NET	evergreen	needleleaved	2004	13.6	Winner et al. (2004)	Lavergne et al. (2020)
92	45.133	-123.633	280	G	NET	evergreen	needleleaved	2004	16.2	Winner et al. (2004)	Lavergne et al. (2020)
92	45.133	-123.633	280	A	BDT	deciduous	broadleaved	2004	23.4998	Winner et al. (2004)	Lavergne et al. (2020)
93	39.3486	-123.542	104.4	G	NET	evergreen	needleleaved	2016	24.4024	Sheldon et al. (2020)	Lavergne et al. (2020)
94	39.3827	-123.48	453.8	G	NET	evergreen	needleleaved	2016	21.2306	Sheldon et al. (2020)	Lavergne et al. (2020)
95	39.393	-123.461	517.1	G	NET	evergreen	needleleaved	2016	20.7176	Sheldon et al. (2020)	Lavergne et al. (2020)
96	48.4286	-123.366	19.3	G	BDT	deciduous	broadleaved	2011	19.0095	Sheldon et al. (2020)	Lavergne et al. (2020)
97	49.254	-123.251	73	G	BDT	deciduous	broadleaved	2011	21.9714	Sheldon et al. (2020)	Lavergne et al. (2020)
98	44.0402	-123.14	136.5	G	BDT	deciduous	broadleaved	2007	21.8049	Sheldon et al. (2020)	Lavergne et al. (2020)
98	44.0402	-123.14	136.5	G	BDT	deciduous	broadleaved	2009	19.6464	Sheldon et al. (2020)	Lavergne et al. (2020)
98	44.0402	-123.14	136.5	G	BDT	deciduous	broadleaved	2011	22.31	Sheldon et al. (2020)	Lavergne et al. (2020)
99	44.0474	-123.14	123.3	G	BDT	deciduous	broadleaved	2007	22.2619	Sheldon et al. (2020)	Lavergne et al. (2020)
99	44.0474	-123.14	123.3	G	BDT	deciduous	broadleaved	2008	22.3837	Sheldon et al. (2020)	Lavergne et al. (2020)
99	44.0474	-123.14	123.3	G	BDT	deciduous	broadleaved	2009	21.8835	Sheldon et al. (2020)	Lavergne et al. (2020)
99	44.0474	-123.14	123.3	G	BDT	deciduous	broadleaved	2010	22.5302	Sheldon et al. (2020)	Lavergne et al. (2020)
100	44.0402	-123.079	143.8	G	BDT	deciduous	broadleaved	2011	21.3752	Sheldon et al. (2020)	Lavergne et al. (2020)
101	41.8681	-123.077	979.6	G	BDT	deciduous	broadleaved	2011	21.3875	Sheldon et al. (2020)	Lavergne et al. (2020)
102	48.5984	-123.024	4.4	G	NET	evergreen	needleleaved	2006	19.9948	Sheldon et al. (2020)	Lavergne et al. (2020)
103	48.5898	-123.014	6.3	G	NET	evergreen	needleleaved	2008	18.7757	Sheldon et al. (2020)	Lavergne et al. (2020)
104	38.4	-122.983	239.8	G	NET	evergreen	needleleaved	2007	16.2135	Burguess & Dawson (2007)	Lavergne et al. (2020)
105	47.027	-122.939	40.7	G	NET	evergreen	needleleaved	2012	20.2988	Sheldon et al. (2020)	Lavergne et al. (2020)
106	47.6492	-122.935	4.8	G	NET	evergreen	needleleaved	2011	17.3725	Sheldon et al. (2020)	Lavergne et al. (2020)
107	48.7479	-122.842	7.8	G	NET	evergreen	needleleaved	2008	19.8801	Sheldon et al. (2020)	Lavergne et al. (2020)
108	47.0663	-122.834	48.5	G	NET	evergreen	needleleaved	1992	21.0812	Sheldon et al. (2020)	Lavergne et al. (2020)
109	44.9949	-122.792	106.6	G	BDT	deciduous	broadleaved	2011	21.6573	Sheldon et al. (2020)	Lavergne et al. (2020)
110	48.6128	-122.614	7.9	G	NET	evergreen	needleleaved	2011	18.9766	Sheldon et al. (2020)	Lavergne et al. (2020)
111	38.2618	-122.458	13	G	BDT	deciduous	broadleaved	2011	20.6658	Sheldon et al. (2020)	Lavergne et al. (2020)
112	45.6656	-122.413	143.7	G	NET	evergreen	needleleaved	1995	18.2693	Sheldon et al. (2020)	Lavergne et al. (2020)
113	37.8764	-122.283	32.5	G	BDT	deciduous	broadleaved	2011	20.2693	Sheldon et al. (2020)	Lavergne et al. (2020)
114	37.8834	-122.259	185.3	G	BDT	deciduous	broadleaved	2011	21.0334	Sheldon et al. (2020)	Lavergne et al. (2020)
115	37.8617	-122.255	79.6	G	BDT	deciduous	broadleaved	2011	21.3841	Sheldon et al. (2020)	Lavergne et al. (2020)
116	38.6268	-122.255	134.9	G	BDT	deciduous	broadleaved	2011	21.1216	Sheldon et al. (2020)	Lavergne et al. (2020)
117	37.167	-122.233	394.2	G	NET	evergreen	needleleaved	2007	17.1942	Burguess & Dawson (2007)	Lavergne et al. (2020)
118	37.2563	-122.219	155.7	G	NET	evergreen	needleleaved	2016	21.3926	Sheldon et al. (2020)	Lavergne et al. (2020)
119	37.2536	-122.218	129.9	G	NET	evergreen	needleleaved	2016	22.0877	Sheldon et al. (2020)	Lavergne et al. (2020)
120	37.2535	-122.218	127.5	G	NET	evergreen	needleleaved	2016	21.8393	Sheldon et al. (2020)	Lavergne et al. (2020)
121	48.1544	-122.165	38.2	G	NET	evergreen	needleleaved	2003	18.0004	Sheldon et al. (2020)	Lavergne et al. (2020)
122	48.1949	-122.127	35	G	NET	evergreen	needleleaved	2003	20.0664	Sheldon et al. (2020)	Lavergne et al. (2020)
123	37.0008	-122.062	250.2	G	NET	evergreen	needleleaved	2016	19.8654	Sheldon et al. (2020)	Lavergne et al. (2020)
124	37.01	-122.06	284	A	BET	evergreen	broadleaved	2008	19.6516	Wing and Koch (unpublished)	Lavergne et al. (2020)
124	37.01	-122.06	284	A	BET	evergreen	broadleaved	2008	20.0814	Wing and Koch (unpublished)	Lavergne et al. (2020)
124	37.01	-122.06	284	A	BET	evergreen	broadleaved	2008	19.7564	Wing and Koch (unpublished)	Lavergne et al. (2020)
124	37.01	-122.06	284	A	BET	evergreen	broadleaved	2008	20.8792	Wing and Koch (unpublished)	Lavergne et al. (2020)
124	37.01	-122.06	284	A	BDT	deciduous	broadleaved	2008	22.5839	Wing and Koch (unpublished)	Lavergne et al. (2020)
125	36.9975	-122.053	221.4	G	NET	evergreen	needleleaved	2016	21.8045	Sheldon et al. (2020)	Lavergne et al. (2020)
126	36.9996	-122.053	235.1	G	NET	evergreen	needleleaved	2016	21.4325	Sheldon et al. (2020)	Lavergne et al. (2020)
127	46.0332	-121.839	1131.1	G	NET	evergreen	needleleaved	1994	18.389	Sheldon et al. (2020)	Lavergne et al. (2020)
128	38.5396	-121.751	16	G	BDT	deciduous	broadleaved	2011	19.5506	Sheldon et al. (2020)	Lavergne et al. (2020)
129	38.5371	-121.751	17.1	G	BDT	deciduous	broadleaved	2011	19.4942	Sheldon et al. (2020)	Lavergne et al. (2020)
130	38.5433	-121.751	15.4	G	BDT	deciduous	broadleaved	2011	18.6407	Sheldon et al. (2020)	Lavergne et al. (2020)
131	38.542	-121.751	15.7	G	BDT	deciduous	broadleaved	2011	19.461	Sheldon et al. (2020)	Lavergne et al. (2020)
132	47.4155	-121.082	837.5	G	NET	evergreen	needleleaved	2004	17.3455	Sheldon et al. (2020)	Lavergne et al. (2020)
133	38.8966	-121.077	376.6	G	BDT	deciduous	broadleaved	2011	20.2366	Sheldon et al. (2020)	Lavergne et al. (2020)
134	48.3837	-121.019	1113.5	G	NET	evergreen	needleleaved	1980	17.548	Sheldon et al. (2020)	Lavergne et al. (2020)
135	48.3878	-120.829	668.9	G	NET	evergreen	needleleaved	2006	16.8496	Sheldon et al. (2020)	Lavergne et al. (2020)
136	35.2798	-120.665	61.8	G	NET	evergreen	needleleaved	2016	20.0446	Sheldon et al. (2020)	Lavergne et al. (2020)
137	35.2799	-120.665	61.7	G	NET	evergreen	needleleaved	2016	21.1912	Sheldon et al. (2020)	Lavergne et al. (2020)
138	39.55	-119.88	1622	G	NET	evergreen	needleleaved	1987	15.7109	Delucia and Schlesinger (1991)	Lavergne et al. (2020)
138	39.55	-119.88	1622	G	NET	evergreen	needleleaved	1987	14.9422	Delucia and Schlesinger (1991)	Lavergne et al. (2020)
138	39.55	-119.88	1622	A	BDT	deciduous	broadleaved	1987	17.6273	Delucia and Schlesinger (1991)	Lavergne et al. (2020)
138	39.55	-119.88	1622	A	BDT	deciduous	broadleaved	1987	16.9391	Delucia and Schlesinger (1991)	Lavergne et al. (2020)
139	34.4496	-119.846	28	G	NET	evergreen	needleleaved	2016	20.094	Sheldon et al (2020)	Lavergne et al. (2020)
140	34.4495	-119.846	27.8	G	NET	evergreen	needleleaved	2016	20.336	Sheldon et al (2020)	Lavergne et al. (2020)
141	34.4495	-119.846	27.7	G	NET	evergreen	needleleaved	2016	20.7959	Sheldon et al (2020)	Lavergne et al. (2020)
142	34.5	-119.82	656.8	A	BET	evergreen	broadleaved	2007	19.0043	Bhaskar et al. (2007)	Lavergne et al. (2020)
142	34.5	-119.82	656.8	A	BET	evergreen	broadleaved	2007	17.9032	Bhaskar et al. (2007)	Lavergne et al. (2020)
142	34.5	-119.82	656.8	A	BET	evergreen	broadleaved	2007	17.1277	Bhaskar et al. (2007)	Lavergne et al. (2020)
142	34.5	-119.82	656.8	A	BET	evergreen	broadleaved	2007	16.9282	Bhaskar et al. (2007)	Lavergne et al. (2020)
142	34.5	-119.82	656.8	A	BET	evergreen	broadleaved	2007	18.732	Bhaskar et al. (2007)	Lavergne et al. (2020)
142	34.5	-119.82	656.8	A	BET	evergreen	broadleaved	2007	18.4266	Bhaskar et al. (2007)	Lavergne et al. (2020)
142	34.5	-119.82	656.8	A	BET	evergreen	broadleaved	2007	17.2596	Bhaskar et al. (2007)	Lavergne et al. (2020)
142	34.5	-119.82	656.8	A	BET	evergreen	broadleaved	2007	18.6829	Bhaskar et al. (2007)	Lavergne et al. (2020)
142	34.5	-119.82	656.8	A	BET	evergreen	broadleaved	2007	15.9689	Bhaskar et al. (2007)	Lavergne et al. (2020)
142	34.5	-119.82	656.8	A	BET	evergreen	broadleaved	2007	17.3658	Bhaskar et al. (2007)	Lavergne et al. (2020)
142	34.5	-119.82	656.8	A	BDT	deciduous	broadleaved	2007	19.4014	Bhaskar et al. (2007)	Lavergne et al. (2020)
143	38.68	-119.72	2086.3	G	NET	evergreen	needleleaved	1987	14.9318	Delucia and Schlesinger (1991)	Lavergne et al. (2020)
144	39.38	-119.72	1454.5	G	NET	evergreen	needleleaved	1987	15.2433	Delucia and Schlesinger (1991)	Lavergne et al. (2020)
144	39.38	-119.72	1454.5	G	NET	evergreen	needleleaved	1987	14.0399	Delucia and Schlesinger (1991)	Lavergne et al. (2020)
144	39.38	-119.72	1454.5	G	NET	evergreen	needleleaved	1987	14.9733	Delucia and Schlesinger (1991)	Lavergne et al. (2020)
143	38.68	-119.72	2086.3	A	BET	evergreen	broadleaved	1987	19.3939	Delucia and Schlesinger (1991)	Lavergne et al. (2020)
143	38.68	-119.72	2086.3	A	BDT	deciduous	broadleaved	1987	18.766	Delucia and Schlesinger (1991)	Lavergne et al. (2020)
144	39.38	-119.72	1454.5	A	BDT	deciduous	broadleaved	1987	18.5987	Delucia and Schlesinger (1991)	Lavergne et al. (2020)
145	39.47	-119.38	1768.4	G	NET	evergreen	needleleaved	1987	15.7941	Delucia and Schlesinger (1991)	Lavergne et al. (2020)
145	39.47	-119.38	1768.4	G	NET	evergreen	needleleaved	1987	14.2368	Delucia and Schlesinger (1991)	Lavergne et al. (2020)
145	39.47	-119.38	1768.4	A	BDT	deciduous	broadleaved	1987	16.8349	Delucia and Schlesinger (1991)	Lavergne et al. (2020)
146	50.42	-118.93	743.8	G	NET	evergreen	needleleaved	1990	20.81	Zhang et al. (1993)	Lavergne et al. (2020)
147	34.05	-118.72	327.6	A	BET	evergreen	broadleaved	1994	19.5	Kolb and Davis (1994)	Lavergne et al. (2020)
147	34.05	-118.72	327.6	A	BET	evergreen	broadleaved	1994	21.5	Kolb and Davis (1994)	Lavergne et al. (2020)
148	34.1323	-118.112	212.6	G	NET	evergreen	needleleaved	2016	22.6513	Sheldon et al (2020)	Lavergne et al. (2020)
149	49.9906	-117.374	550.1	G	NET	evergreen	needleleaved	1980	18.048	Sheldon et al (2020)	Lavergne et al. (2020)
150	34.58	-117.33	819.3	A	BDT	deciduous	broadleaved	2006	21.4112	Williams et al. (2006)	Lavergne et al. (2020)
151	48.9553	-117.231	1053.9	G	NET	evergreen	needleleaved	2012	20.714	Sheldon et al (2020)	Lavergne et al. (2020)
152	46.72	-117	797	G	NDT	deciduous	needleleaved	1991	19.91	Zhang et al. (1993)	Lavergne et al. (2020)
153	48.1666	-116.967	683.8	G	NET	evergreen	needleleaved	1994	18.5302	Sheldon et al (2020)	Lavergne et al. (2020)
154	48.5704	-116.823	809.3	G	NET	evergreen	needleleaved	1994	18.4362	Sheldon et al (2020)	Lavergne et al. (2020)
155	48.35	-116.792	1076.4	G	NET	evergreen	needleleaved	2007	19.5746	Duursma et al. (2007)	Lavergne et al. (2020)
155	48.35	-116.792	1076.4	G	NET	evergreen	needleleaved	2007	19.1837	Duursma et al. (2007)	Lavergne et al. (2020)
155	48.35	-116.792	1076.4	G	NET	evergreen	needleleaved	2007	18.464	Duursma et al. (2007)	Lavergne et al. (2020)
155	48.35	-116.792	1076.4	G	NET	evergreen	needleleaved	2007	19.5706	Duursma et al. (2007)	Lavergne et al. (2020)
155	48.35	-116.792	1076.4	G	NET	evergreen	needleleaved	2007	17.4301	Duursma et al. (2007)	Lavergne et al. (2020)
155	48.35	-116.792	1076.4	G	NET	evergreen	needleleaved	2007	18.4874	Duursma et al. (2007)	Lavergne et al. (2020)
155	48.35	-116.792	1076.4	G	NET	evergreen	needleleaved	2007	17.8008	Duursma et al. (2007)	Lavergne et al. (2020)
155	48.35	-116.792	1076.4	G	NET	evergreen	needleleaved	2007	19.1221	Duursma et al. (2007)	Lavergne et al. (2020)
155	48.35	-116.792	1076.4	G	NDT	deciduous	needleleaved	2007	18.4157	Duursma et al. (2007)	Lavergne et al. (2020)
156	46.83	-116.72	921.1	G	NET	evergreen	needleleaved	2001	17.9243	Cernusak et al. (2001)	Lavergne et al. (2020)
157	46.803	-116.532	874	G	NET	evergreen	needleleaved	2003	19.5966	Sheldon et al (2020)	Lavergne et al. (2020)
158	36	-116.45	784.2	A	BDT	deciduous	broadleaved	1993	19.3	Sandquist et al. (1993)	Lavergne et al. (2020)
159	33.95	-115.97	991.3	A	BET	evergreen	broadleaved	1989	17.4118	Kohorn et al. (1994)	Lavergne et al. (2020)
160	36.77	-115.964	952.9	A	BET	evergreen	broadleaved	2004	15.6999	Ellsworth et al. (2004)	Lavergne et al. (2020)
160	36.77	-115.964	952.9	A	BET	evergreen	broadleaved	2004	18.0999	Ellsworth et al. (2004)	Lavergne et al. (2020)
160	36.77	-115.964	952.9	A	BDT	deciduous	broadleaved	2004	20.5999	Ellsworth et al. (2004)	Lavergne et al. (2020)
160	36.77	-115.964	952.9	A	BDT	deciduous	broadleaved	2004	17.4999	Ellsworth et al. (2004)	Lavergne et al. (2020)
161	47.04	-115.88	1732.2	G	NET	evergreen	needleleaved	2000	19.5729	Hultine & Marshall (2000)	Lavergne et al. (2020)
162	48.42	-115.8	741.7	G	NET	evergreen	needleleaved	1992	20.8681	Williams et al. (1996)	Lavergne et al. (2020)
162	48.42	-115.8	741.7	G	NDT	deciduous	needleleaved	1992	19.9759	Williams et al. (1996)	Lavergne et al. (2020)
163	33.7	-115.8	693.1	A	BET	evergreen	broadleaved	2006	20.0888	Williams et al. (1996)	Lavergne et al. (2020)
164	34.05	-115.8	574.1	A	BET	evergreen	broadleaved	2006	19.8997	Williams et al. (1996)	Lavergne et al. (2020)
163	33.7	-115.8	693.1	A	BDT	deciduous	broadleaved	2006	20.5688	Williams et al. (1996)	Lavergne et al. (2020)
163	33.7	-115.8	693.1	A	BDT	deciduous	broadleaved	2006	19.7488	Williams et al. (1996)	Lavergne et al. (2020)
164	34.05	-115.8	574.1	A	BDT	deciduous	broadleaved	2006	18.1597	Williams et al. (1996)	Lavergne et al. (2020)
165	34.933	-115.625	858	A	BET	evergreen	broadleaved	2004	14.26	Hamerlynck et al. (2004)	Lavergne et al. (2020)
166	39.9	-115.5	2220.6	G	NET	evergreen	needleleaved	1993	16.1332	Williams and Ehleringer (1996)	Lavergne et al. (2020)
166	39.9	-115.5	2220.6	G	NET	evergreen	needleleaved	1993	16.2268	Williams and Ehleringer (1996)	Lavergne et al. (2020)
167	46.96	-115.35	1581.7	G	NET	evergreen	needleleaved	2000	18.4027	Hultine & Marshall (2000)	Lavergne et al. (2020)
168	44.17	-115.31	2022.2	G	NET	evergreen	needleleaved	2000	17.9654	Hultine & Marshall (2000)	Lavergne et al. (2020)
169	41.0331	-115.167	2023.9	A	BDT	deciduous	broadleaved	1987	18.1054	Sheldon et al (2020)	Lavergne et al. (2020)
170	44.17	-115.06	2571.1	G	NET	evergreen	needleleaved	2000	19.7054	Hultine & Marshall (2000)	Lavergne et al. (2020)
171	34.95	-114.42	495.4	A	BDT	deciduous	broadleaved	1987	19.1673	Ehleringer et al. (1987)	Lavergne et al. (2020)
171	34.95	-114.42	495.4	A	BDT	deciduous	broadleaved	1987	18.5673	Ehleringer et al. (1987)	Lavergne et al. (2020)
171	34.95	-114.42	495.4	A	BDT	deciduous	broadleaved	1987	16.3673	Ehleringer et al. (1987)	Lavergne et al. (2020)
171	34.95	-114.42	495.4	A	BDT	deciduous	broadleaved	1988	18.6687	Ehleringer and Cooper (1988)	Lavergne et al. (2020)
171	34.95	-114.42	495.4	A	BDT	deciduous	broadleaved	1988	18.1	Ehleringer and Cooper (1988)	Lavergne et al. (2020)
171	34.95	-114.42	495.4	A	BET	evergreen	broadleaved	1987	20.6673	Ehleringer et al. (1987)	Lavergne et al. (2020)
171	34.95	-114.42	495.4	A	BET	evergreen	broadleaved	1992	19.5	Ehleringer et al. (1992)	Lavergne et al. (2020)
171	34.95	-114.42	495.4	A	BET	evergreen	broadleaved	1987	18.9673	Ehleringer et al. (1987)	Lavergne et al. (2020)
171	34.95	-114.42	495.4	A	BET	evergreen	broadleaved	1987	19.5673	Ehleringer et al. (1987)	Lavergne et al. (2020)
171	34.95	-114.42	495.4	A	BET	evergreen	broadleaved	1987	17.7673	Ehleringer et al. (1987)	Lavergne et al. (2020)
171	34.95	-114.42	495.4	A	BET	evergreen	broadleaved	1987	20.7673	Ehleringer et al. (1987)	Lavergne et al. (2020)
171	34.95	-114.42	495.4	A	NET	evergreen	needleleaved	1987	18.8673	Ehleringer et al. (1987)	Lavergne et al. (2020)
171	34.95	-114.42	495.4	A	BET	evergreen	broadleaved	1987	18.5673	Ehleringer et al. (1987)	Lavergne et al. (2020)
171	34.95	-114.42	495.4	A	BET	evergreen	broadleaved	1987	15.7673	Ehleringer et al. (1987)	Lavergne et al. (2020)
171	34.95	-114.42	495.4	A	BET	evergreen	broadleaved	1987	19.0673	Ehleringer et al. (1987)	Lavergne et al. (2020)
171	34.95	-114.42	495.4	A	BET	evergreen	broadleaved	1987	20.3673	Ehleringer et al. (1987)	Lavergne et al. (2020)
171	34.95	-114.42	495.4	A	BET	evergreen	broadleaved	1987	18.1673	Ehleringer et al. (1987)	Lavergne et al. (2020)
171	34.95	-114.42	495.4	A	BET	evergreen	broadleaved	1988	18.9	Ehleringer and Cooper (1988)	Lavergne et al. (2020)
171	34.95	-114.42	495.4	A	BET	evergreen	broadleaved	1988	18.15	Ehleringer and Cooper (1988)	Lavergne et al. (2020)
171	34.95	-114.42	495.4	A	BET	evergreen	broadleaved	1988	17.4287	Ehleringer and Cooper (1988)	Lavergne et al. (2020)
171	34.95	-114.42	495.4	A	BET	evergreen	broadleaved	1988	17.25	Ehleringer and Cooper (1988)	Lavergne et al. (2020)
171	34.95	-114.42	495.4	A	BET	evergreen	broadleaved	1988	19.5687	Ehleringer and Cooper (1988)	Lavergne et al. (2020)
171	34.95	-114.42	495.4	A	NET	evergreen	needleleaved	1988	18.5287	Ehleringer and Cooper (1988)	Lavergne et al. (2020)
171	34.95	-114.42	495.4	A	BET	evergreen	broadleaved	1988	15.5187	Ehleringer and Cooper (1988)	Lavergne et al. (2020)
171	34.95	-114.42	495.4	A	BET	evergreen	broadleaved	1988	17.2687	Ehleringer and Cooper (1988)	Lavergne et al. (2020)
171	34.95	-114.42	495.4	A	BET	evergreen	broadleaved	1988	19.1087	Ehleringer and Cooper (1988)	Lavergne et al. (2020)
171	34.95	-114.42	495.4	A	BDT	deciduous	broadleaved	1987	18.3673	Ehleringer et al. (1987)	Lavergne et al. (2020)
171	34.95	-114.42	495.4	A	BDT	deciduous	broadleaved	1987	18.4673	Ehleringer et al. (1987)	Lavergne et al. (2020)
171	34.95	-114.42	495.4	A	BDT	deciduous	broadleaved	1988	17.95	Ehleringer and Cooper (1988)	Lavergne et al. (2020)
171	34.95	-114.42	495.4	A	BDT	deciduous	broadleaved	1988	16.1287	Ehleringer and Cooper (1988)	Lavergne et al. (2020)
171	34.95	-114.42	495.4	A	BDT	deciduous	broadleaved	1988	16.2987	Ehleringer and Cooper (1988)	Lavergne et al. (2020)
172	35	-114.4	721.4	A	BET	evergreen	broadleaved	1992	17.25	Schuster et al. (1992)	Lavergne et al. (2020)
172	35	-114.4	721.4	A	BET	evergreen	broadleaved	1992	15.05	Schuster et al. (1992)	Lavergne et al. (2020)
173	34.883	-114.4	438.1	A	BET	evergreen	broadleaved	1993	17.25	Sandquist et al. (1993)	Lavergne et al. (2020)
173	34.883	-114.4	438.1	A	BET	evergreen	broadleaved	1993	15.86	Sandquist et al. (1993)	Lavergne et al. (2020)
174	46.7	-114.17	1891.5	G	NET	evergreen	needleleaved	1992	18.1964	Kloeppel et al. (1998)	Lavergne et al. (2020)
174	46.7	-114.17	1891.5	G	NDT	deciduous	needleleaved	1992	19.4728	Kloeppel et al. (1998)	Lavergne et al. (2020)
175	37.2	-113.9	1812.1	G	NET	evergreen	needleleaved	1993	16.2373	Williams and Ehleringer (1996)	Lavergne et al. (2020)
175	37.2	-113.9	1812.1	G	NET	evergreen	needleleaved	1993	15.6442	Williams and Ehleringer (1996)	Lavergne et al. (2020)
176	34.7	-113.9	989.4	G	NET	evergreen	needleleaved	1993	17.6864	Williams and Ehleringer (1996)	Lavergne et al. (2020)
176	34.7	-113.9	989.4	G	NET	evergreen	needleleaved	1993	16.0811	Williams and Ehleringer (1996)	Lavergne et al. (2020)
177	46.85	-113.88	1107.8	G	NET	evergreen	needleleaved	1992	18.2068	Kloeppel et al. (1998)	Lavergne et al. (2020)
177	46.85	-113.88	1107.8	G	NDT	deciduous	needleleaved	1992	18.9545	Kloeppel et al. (1998)	Lavergne et al. (2020)
178	47.92	-113.82	1005.5	G	NET	evergreen	needleleaved	1992	19.4728	Kloeppel et al. (1998)	Lavergne et al. (2020)
178	47.92	-113.82	1005.5	G	NDT	deciduous	needleleaved	1992	19.6876	Kloeppel et al. (1998)	Lavergne et al. (2020)
179	37.52	-113.33	1793.9	A	BDT	deciduous	broadleaved	1994	18.2	Williams and Ehleringer (1996)	Lavergne et al. (2020)
180	37.5	-113.32	1708.6	A	NET	evergreen	needleleaved	2000	18.5727	Williams and Ehleringer (2000)	Lavergne et al. (2020)
181	37.33	-113.3	1332.9	A	BET	evergreen	broadleaved	1994	18	Williams and Ehleringer (1996)	Lavergne et al. (2020)
181	37.33	-113.3	1332.9	A	NDT	deciduous	needleleaved	2000	18.7422	Williams and Ehleringer (2000)	Lavergne et al. (2020)
182	43.5	-112.97	1520.8	A	BDT	deciduous	broadleaved	1987	18.6615	Toft et al. (1989)	Lavergne et al. (2020)
183	37.02	-112.95	1577	A	BDT	deciduous	broadleaved	2006	19.6579	Williams et al. (2006)	Lavergne et al. (2020)
184	40.5	-112.28	1744.3	G	NET	evergreen	needleleaved	1993	15.873	Williams and Ehleringer (1996)	Lavergne et al. (2020)
185	35.983	-112.183	1955.5	A	BDT	deciduous	broadleaved	1993	18.75	Sandquist et al. (1993)	Lavergne et al. (2020)
185	35.983	-112.183	1955.5	A	BET	evergreen	broadleaved	1993	17.26	Sandquist et al. (1993)	Lavergne et al. (2020)
186	39.917	-112.05	1964.6	A	BDT	deciduous	broadleaved	1992	18.48	Donovan and Ehleringer (1992)	Lavergne et al. (2020)
187	39.92	-112.05	2016.7	A	BDT	deciduous	broadleaved	1988	18.54	Donovan and Ehleringer (1992)	Lavergne et al. (2020)
188	33.4198	-111.933	354.4	G	BDT	deciduous	broadleaved	2011	18.6083	Sheldon et al (2020)	Lavergne et al. (2020)
189	34.78	-111.93	1107.2	A	BET	evergreen	broadleaved	2006	18.7317	Williams et al. (2006)	Lavergne et al. (2020)
189	34.78	-111.93	1107.2	A	BDT	deciduous	broadleaved	2006	20.2317	Williams et al. (2006)	Lavergne et al. (2020)
189	34.78	-111.93	1107.2	A	BDT	deciduous	broadleaved	2006	19.8817	Williams et al. (2006)	Lavergne et al. (2020)
190	40.77	-111.8	2108.8	A	BDT	deciduous	broadleaved	1991	18.47	Smedley et al. (1991)	Lavergne et al. (2020)
190	40.77	-111.8	2108.8	A	BDT	deciduous	broadleaved	2004	21.5	Smedley et al. (1991)	Lavergne et al. (2020)
191	40.8	-111.78	1974.2	A	BDT	deciduous	broadleaved	1988	20.17	Donovan and Ehleringer (1991)	Lavergne et al. (2020)
191	40.8	-111.78	1974.2	A	BDT	deciduous	broadleaved	1988	20.01	Donovan and Ehleringer (1991)	Lavergne et al. (2020)
191	40.8	-111.78	1974.2	A	BDT	deciduous	broadleaved	1988	19.15	Donovan and Ehleringer (1991)	Lavergne et al. (2020)
191	40.8	-111.78	1974.2	A	BDT	deciduous	broadleaved	1988	19.73	Donovan and Ehleringer (1991)	Lavergne et al. (2020)
192	36.9	-111.6	1432	A	BDT	deciduous	broadleaved	1992	18.25	Schuster et al. (1992)	Lavergne et al. (2020)
192	36.9	-111.6	1432	A	BET	evergreen	broadleaved	1992	17.31	Schuster et al. (1992)	Lavergne et al. (2020)
193	40.78	-111.47	2057.9	A	BDT	deciduous	broadleaved	1994	18.7172	Buchmann et al. (1996)	Lavergne et al. (2020)
193	40.78	-111.47	2057.9	A	BDT	deciduous	broadleaved	1994	20.0997	Buchmann et al. (1996)	Lavergne et al. (2020)
194	34.22	-111.43	1194.7	A	BDT	deciduous	broadleaved	2006	20.8502	Williams et al. (2006)	Lavergne et al. (2020)
194	34.22	-111.43	1194.7	A	BDT	deciduous	broadleaved	2006	19.5002	Williams et al. (2006)	Lavergne et al. (2020)
195	40.57	-111.33	2096.7	A	BDT	deciduous	broadleaved	1994	18.2468	Buchmann et al. (1996)	Lavergne et al. (2020)
196	40.55	-111.1	2310.6	G	NET	evergreen	needleleaved	1996	20.1237	Buchmann et al. (1996)	Lavergne et al. (2020)
196	40.55	-111.1	2310.6	A	BDT	deciduous	broadleaved	1996	21.0237	Buchmann et al. (1996)	Lavergne et al. (2020)
196	40.55	-111.1	2310.6	A	BDT	deciduous	broadleaved	1996	18.8237	Buchmann et al. (1996)	Lavergne et al. (2020)
196	40.55	-111.1	2310.6	A	BDT	deciduous	broadleaved	1996	18.5237	Buchmann et al. (1996)	Lavergne et al. (2020)
197	40.65	-110.9	2967.8	G	NET	evergreen	needleleaved	1994	17.1194	Buchmann et al. (1996)	Lavergne et al. (2020)
197	40.65	-110.9	2967.8	G	NET	evergreen	needleleaved	1994	19.4918	Buchmann et al. (1996)	Lavergne et al. (2020)
197	40.65	-110.9	2967.8	G	NET	evergreen	needleleaved	1994	17.0152	Buchmann et al. (1996)	Lavergne et al. (2020)
198	31.78	-110.88	1138.7	A	BDT	deciduous	broadleaved	2010	19.0733	Sun et al. (2010)	Lavergne et al. (2020)
199	37.18	-110.88	1127.8	A	BDT	deciduous	broadleaved	1997	20.5826	Sun et al. (2010)	Lavergne et al. (2020)
200	37.28	-110.85	1323.7	A	BDT	deciduous	broadleaved	1997	18.0829	Flanagan et al. (1997)	Lavergne et al. (2020)
200	37.28	-110.85	1323.7	A	BDT	deciduous	broadleaved	1997	19.3829	Flanagan et al. (1997)	Lavergne et al. (2020)
200	37.28	-110.85	1323.7	A	BET	evergreen	broadleaved	1997	18.5829	Flanagan et al. (1997)	Lavergne et al. (2020)
200	37.28	-110.85	1323.7	A	BET	evergreen	broadleaved	1997	21.2829	Flanagan et al. (1997)	Lavergne et al. (2020)
201	37.23	-110.85	1153.6	A	BET	evergreen	broadleaved	1997	18.1828	Flanagan et al. (1997)	Lavergne et al. (2020)
200	37.28	-110.85	1323.7	A	BDT	deciduous	broadleaved	1997	21.5829	Flanagan et al. (1997)	Lavergne et al. (2020)
200	37.28	-110.85	1323.7	A	BDT	deciduous	broadleaved	1997	19.0829	Flanagan et al. (1997)	Lavergne et al. (2020)
201	37.23	-110.85	1153.6	A	BDT	deciduous	broadleaved	1997	18.9828	Flanagan et al. (1997)	Lavergne et al. (2020)
201	37.23	-110.85	1153.6	A	BDT	deciduous	broadleaved	1997	21.3828	Flanagan et al. (1997)	Lavergne et al. (2020)
202	29.1	-110.82	239	A	BDT	deciduous	broadleaved	1999	18.7673	Castellanos et al. (1999)	Lavergne et al. (2020)
203	34.3	-110.23	1938.2	G	NET	evergreen	needleleaved	1993	17.6446	Williams and Ehleringer (1996)	Lavergne et al. (2020)
203	34.3	-110.23	1938.2	G	NET	evergreen	needleleaved	1993	15.9146	Williams and Ehleringer (1996)	Lavergne et al. (2020)
204	34.3	-110.22	1983.2	G	NET	evergreen	needleleaved	1996	16.6439	Williams and Ehleringer (1996)	Lavergne et al. (2020)
204	34.3	-110.22	1983.2	A	BET	evergreen	broadleaved	1996	18.2439	Williams and Ehleringer (1996)	Lavergne et al. (2020)
205	31.66	-110.18	1189.7	A	BET	evergreen	broadleaved	2003	19.0178	Yepez et al. (2003)	Lavergne et al. (2020)
205	31.66	-110.18	1189.7	A	BET	evergreen	broadleaved	2003	20.4178	Yepez et al. (2003)	Lavergne et al. (2020)
205	31.66	-110.18	1189.7	A	BDT	deciduous	broadleaved	2003	19.5378	Yepez et al. (2003)	Lavergne et al. (2020)
206	31.58	-110.13	1256	A	BET	evergreen	broadleaved	2006	19.7229	Williams et al. (2006)	Lavergne et al. (2020)
207	31.57	-110.13	1247	A	BDT	deciduous	broadleaved	2006	17.8594	Williams et al. (2006)	Lavergne et al. (2020)
206	31.58	-110.13	1256	A	BDT	deciduous	broadleaved	2006	21.2429	Williams et al. (2006)	Lavergne et al. (2020)
206	31.58	-110.13	1256	A	BDT	deciduous	broadleaved	2006	19.4729	Williams et al. (2006)	Lavergne et al. (2020)
208	37.675	-110.125	1902.6	G	NET	evergreen	needleleaved	2002	13.2705	Williams et al. (2006)	Lavergne et al. (2020)
209	33.6	-109.13	1848.4	G	NET	evergreen	needleleaved	1996	17.342	Williams and Ehleringer (1996)	Lavergne et al. (2020)
209	33.6	-109.13	1848.4	G	NET	evergreen	needleleaved	1996	15.342	Williams and Ehleringer (1996)	Lavergne et al. (2020)
209	33.6	-109.13	1848.4	A	BET	evergreen	broadleaved	1996	17.582	Williams and Ehleringer (1996)	Lavergne et al. (2020)
210	33.6	-109.1	1824.2	G	NET	evergreen	needleleaved	1993	16.4559	Williams and Ehleringer (1996)	Lavergne et al. (2020)
210	33.6	-109.1	1824.2	G	NET	evergreen	needleleaved	1993	16.6851	Williams and Ehleringer (1996)	Lavergne et al. (2020)
211	32.68	-109.02	1153.8	A	BET	evergreen	broadleaved	2006	18.496	Williams et al. (2006)	Lavergne et al. (2020)
211	32.68	-109.02	1153.8	A	BDT	deciduous	broadleaved	2006	19.326	Williams et al. (2006)	Lavergne et al. (2020)
212	39.0561	-108.694	1898.5	A	BDT	deciduous	broadleaved	1982	18.8459	Sheldon et al (2020)	Lavergne et al. (2020)
213	38.5708	-107.736	2083.7	A	BDT	deciduous	broadleaved	2004	20.0857	Sheldon et al (2020)	Lavergne et al. (2020)
214	38.5408	-107.693	2564	A	BDT	deciduous	broadleaved	1983	19.8237	Sheldon et al (2020)	Lavergne et al. (2020)
215	27.7056	-107.397	2409.3	A	BDT	deciduous	broadleaved	1984	18.0206	Sheldon et al (2020)	Lavergne et al. (2020)
216	37.8823	-107.344	3649.4	A	BDT	deciduous	broadleaved	1983	20.406	Sheldon et al (2020)	Lavergne et al. (2020)
217	38.5477	-106.925	2349.8	A	BDT	deciduous	broadleaved	1998	17.9448	Sheldon et al (2020)	Lavergne et al. (2020)
218	37.7929	-106.916	2926.5	A	BDT	deciduous	broadleaved	2014	19.7169	Sheldon et al (2020)	Lavergne et al. (2020)
219	40.4041	-106.457	2660.2	A	BDT	deciduous	broadleaved	2000	20.0681	Sheldon et al (2020)	Lavergne et al. (2020)
220	39.4882	-106.367	2688.6	A	BDT	deciduous	broadleaved	2000	19.6664	Sheldon et al (2020)	Lavergne et al. (2020)
221	53.629	-106.197	590.7	A	BDT	deciduous	broadleaved	1998	21.1693	Brooks and Curd (1998)	Lavergne et al. (2020)
221	53.629	-106.197	590.7	A	BDT	deciduous	broadleaved	1998	19.5577	Brooks and Curd (1998)	Lavergne et al. (2020)
221	53.629	-106.197	590.7	A	BDT	deciduous	broadleaved	1998	20.1885	Brooks and Curd (1998)	Lavergne et al. (2020)
222	39.0248	-106.134	3484.7	A	BDT	deciduous	broadleaved	1998	20.7558	Sheldon et al (2020)	Lavergne et al. (2020)
223	38.189	-105.796	2893.7	A	BDT	deciduous	broadleaved	2008	18.7308	Sheldon et al (2020)	Lavergne et al. (2020)
224	35.63	-105.779	2482.4	A	BDT	deciduous	broadleaved	2003	20.4301	Sheldon et al (2020)	Lavergne et al. (2020)
225	53.5	-105.75	495.1	G	NET	evergreen	needleleaved	1998	18.8344	Brooks et al. (1998)	Lavergne et al. (2020)
225	53.5	-105.75	495.1	G	NET	evergreen	needleleaved	1998	17.1344	Brooks et al. (1998)	Lavergne et al. (2020)
225	53.5	-105.75	495.1	A	BET	evergreen	broadleaved	1998	21.7344	Brooks et al. (1998)	Lavergne et al. (2020)
225	53.5	-105.75	495.1	A	BDT	deciduous	broadleaved	1998	20.6344	Brooks et al. (1998)	Lavergne et al. (2020)
225	53.5	-105.75	495.1	A	BDT	deciduous	broadleaved	1998	20.9844	Brooks et al. (1998)	Lavergne et al. (2020)
225	53.5	-105.75	495.1	A	BDT	deciduous	broadleaved	1998	22.3844	Brooks et al. (1998)	Lavergne et al. (2020)
225	53.5	-105.75	495.1	A	BDT	deciduous	broadleaved	1998	19.9344	Brooks et al. (1998)	Lavergne et al. (2020)
225	53.5	-105.75	495.1	A	NDT	deciduous	needleleaved	1998	22.1344	Brooks et al. (1998)	Lavergne et al. (2020)
226	40.326	-105.651	3011.7	A	BDT	deciduous	broadleaved	1982	19.5469	Sheldon et al (2020)	Lavergne et al. (2020)
227	36.3886	-105.583	2116.1	A	BDT	deciduous	broadleaved	2007	19.2515	Sheldon et al (2020)	Lavergne et al. (2020)
228	37.721	-105.518	2504.4	A	BDT	deciduous	broadleaved	1998	15.7932	Sheldon et al (2020)	Lavergne et al. (2020)
229	39.7967	-105.49	2513.9	A	BDT	deciduous	broadleaved	1992	19.9773	Sheldon et al (2020)	Lavergne et al. (2020)
230	40.6132	-105.479	2935.1	A	BDT	deciduous	broadleaved	1999	19.4389	Sheldon et al (2020)	Lavergne et al. (2020)
231	38.9275	-105.282	2538.2	A	BDT	deciduous	broadleaved	1984	20.6729	Sheldon et al (2020)	Lavergne et al. (2020)
232	40.938	-105.137	1954.4	A	BDT	deciduous	broadleaved	2012	21.9209	Sheldon et al (2020)	Lavergne et al. (2020)
233	53.985	-105.122	590	G	NET	evergreen	needleleaved	1998	26.0956	Sheldon et al (2020)	Lavergne et al. (2020)
233	53.985	-105.122	590	G	NET	evergreen	needleleaved	1998	18.5087	Sheldon et al (2020)	Lavergne et al. (2020)
233	53.985	-105.122	590	A	BET	evergreen	broadleaved	1998	22.0103	Sheldon et al (2020)	Lavergne et al. (2020)
233	53.985	-105.122	590	A	BDT	deciduous	broadleaved	1998	21.8982	Sheldon et al (2020)	Lavergne et al. (2020)
234	40.9617	-105.113	1938.3	A	BDT	deciduous	broadleaved	2013	17.1178	Sheldon et al (2020)	Lavergne et al. (2020)
235	41.1755	-105.099	1999	A	BDT	deciduous	broadleaved	1998	21.3644	Sheldon et al (2020)	Lavergne et al. (2020)
236	19.5	-105.05	48	A	BDT	deciduous	broadleaved	1988	21.3073	Mooney et al. (1989)	Lavergne et al. (2020)
236	19.5	-105.05	48	A	BET	evergreen	broadleaved	1988	18.3722	Mooney et al. (1989)	Lavergne et al. (2020)
236	19.5	-105.05	48	A	BET	evergreen	broadleaved	1988	19.628	Mooney et al. (1989)	Lavergne et al. (2020)
236	19.5	-105.05	48	A	NET	evergreen	needleleaved	1988	21.6227	Mooney et al. (1989)	Lavergne et al. (2020)
236	19.5	-105.05	48	A	BDT	deciduous	broadleaved	1988	19.7328	Mooney et al. (1989)	Lavergne et al. (2020)
236	19.5	-105.05	48	A	BDT	deciduous	broadleaved	1988	20.362	Mooney et al. (1989)	Lavergne et al. (2020)
236	19.5	-105.05	48	A	BDT	deciduous	broadleaved	1988	19.628	Mooney et al. (1989)	Lavergne et al. (2020)
236	19.5	-105.05	48	A	BDT	deciduous	broadleaved	1988	20.0473	Mooney et al. (1989)	Lavergne et al. (2020)
236	19.5	-105.05	48	A	BDT	deciduous	broadleaved	1988	20.8869	Mooney et al. (1989)	Lavergne et al. (2020)
236	19.5	-105.05	48	A	BDT	deciduous	broadleaved	1988	19.4185	Mooney et al. (1989)	Lavergne et al. (2020)
236	19.5	-105.05	48	A	BDT	deciduous	broadleaved	1988	19.5232	Mooney et al. (1989)	Lavergne et al. (2020)
236	19.5	-105.05	48	A	BDT	deciduous	broadleaved	1988	16.7025	Mooney et al. (1989)	Lavergne et al. (2020)
236	19.5	-105.05	48	A	NDT	deciduous	needleleaved	1988	19.209	Mooney et al. (1989)	Lavergne et al. (2020)
237	52	-105	560.6	G	NET	evergreen	needleleaved	1992	19.6405	Kloeppel et al. (1998)	Lavergne et al. (2020)
237	52	-105	560.6	G	NDT	deciduous	needleleaved	1992	20.7	Kloeppel et al. (1998)	Lavergne et al. (2020)
238	53.916	-104.69	510	G	NET	evergreen	needleleaved	1998	18.764	Brooks and Curd (1998)	Lavergne et al. (2020)
238	53.916	-104.69	510	A	BDT	deciduous	broadleaved	1998	21.1733	Brooks and Curd (1998)	Lavergne et al. (2020)
239	38.7646	-104.555	1865.1	A	BDT	deciduous	broadleaved	2009	21.5219	Sheldon et al (2020)	Lavergne et al. (2020)
240	32.08	-104.43	1143.3	A	BET	evergreen	broadleaved	2006	19.5643	Williams et al. (2006)	Lavergne et al. (2020)
240	32.08	-104.43	1143.3	A	BET	evergreen	broadleaved	2006	18.7443	Williams et al. (2006)	Lavergne et al. (2020)
240	32.08	-104.43	1143.3	A	BDT	deciduous	broadleaved	2006	19.9743	Williams et al. (2006)	Lavergne et al. (2020)
241	29.4	-103.18	906.1	A	BET	evergreen	broadleaved	2006	19.617	Williams et al. (2006)	Lavergne et al. (2020)
241	29.4	-103.18	906.1	A	BET	evergreen	broadleaved	2006	20.037	Williams et al. (2006)	Lavergne et al. (2020)
241	29.4	-103.18	906.1	A	BDT	deciduous	broadleaved	2006	22.857	Williams et al. (2006)	Lavergne et al. (2020)
242	29.4	-103.08	942.3	A	BET	evergreen	broadleaved	2006	18.747	Williams et al. (2006)	Lavergne et al. (2020)
242	29.4	-103.08	942.3	A	BDT	deciduous	broadleaved	2006	22.747	Williams et al. (2006)	Lavergne et al. (2020)
242	29.4	-103.08	942.3	A	BDT	deciduous	broadleaved	2006	19.407	Williams et al. (2006)	Lavergne et al. (2020)
243	55.88	-98.67	258.8	A	BDT	deciduous	broadleaved	1998	20.1056	Brooks and Curd (1998)	Lavergne et al. (2020)
243	55.88	-98.67	258.8	A	BDT	deciduous	broadleaved	1998	20.6819	Brooks and Curd (1998)	Lavergne et al. (2020)
243	55.88	-98.67	258.8	A	BDT	deciduous	broadleaved	1998	21.9142	Brooks and Curd (1998)	Lavergne et al. (2020)
244	55.927	-98.62	286.9	G	NET	evergreen	needleleaved	1998	18.3327	Brooks and Curd (1998)	Lavergne et al. (2020)
244	55.927	-98.62	286.9	A	BET	evergreen	broadleaved	1998	21.1327	Brooks and Curd (1998)	Lavergne et al. (2020)
244	55.927	-98.62	286.9	A	BDT	deciduous	broadleaved	1998	19.9666	Brooks and Curd (1998)	Lavergne et al. (2020)
245	55.7	-98.51	262.4	G	NET	evergreen	needleleaved	1998	18.5587	Brooks and Curd (1998)	Lavergne et al. (2020)
245	55.7	-98.51	262.4	A	BET	evergreen	broadleaved	1998	22.4756	Brooks and Curd (1998)	Lavergne et al. (2020)
245	55.7	-98.51	262.4	A	BDT	deciduous	broadleaved	1998	22.0682	Brooks and Curd (1998)	Lavergne et al. (2020)
245	55.7	-98.51	262.4	A	BDT	deciduous	broadleaved	1998	21.5974	Brooks and Curd (1998)	Lavergne et al. (2020)
245	55.7	-98.51	262.4	A	BDT	deciduous	broadleaved	1998	21.9497	Brooks and Curd (1998)	Lavergne et al. (2020)
246	56	-98.5	275	G	NET	evergreen	needleleaved	1992	19.934	Kloeppel et al. (1998)	Lavergne et al. (2020)
246	56	-98.5	275	G	NDT	deciduous	needleleaved	1992	21.1728	Kloeppel et al. (1998)	Lavergne et al. (2020)
247	29.8758	-98.4872	314	G	NDT	deciduous	needleleaved	2016	21.7883	Sheldon et al (2020)	Lavergne et al. (2020)
248	29.876	-98.4869	312.7	G	NDT	deciduous	needleleaved	2016	21.1823	Sheldon et al (2020)	Lavergne et al. (2020)
249	29.876	-98.4864	312.4	G	NDT	deciduous	needleleaved	2016	19.6185	Sheldon et al (2020)	Lavergne et al. (2020)
250	27.67	-98.2	79	A	BET	evergreen	broadleaved	2005	20.2325	Bai et al. (2008)	Lavergne et al. (2020)
250	27.67	-98.2	79	A	BET	evergreen	broadleaved	2005	19.8129	Bai et al. (2008)	Lavergne et al. (2020)
251	55.75	-97.867	194.8	G	NET	evergreen	needleleaved	1998	18.8397	Brooks et al. (1998)	Lavergne et al. (2020)
251	55.75	-97.867	194.8	G	NET	evergreen	needleleaved	1998	18.9397	Brooks et al. (1998)	Lavergne et al. (2020)
251	55.75	-97.867	194.8	A	BET	evergreen	broadleaved	1998	20.8397	Brooks et al. (1998)	Lavergne et al. (2020)
251	55.75	-97.867	194.8	A	BDT	deciduous	broadleaved	1998	20.7397	Brooks et al. (1998)	Lavergne et al. (2020)
251	55.75	-97.867	194.8	A	BDT	deciduous	broadleaved	1998	21.1397	Brooks et al. (1998)	Lavergne et al. (2020)
251	55.75	-97.867	194.8	A	BDT	deciduous	broadleaved	1998	19.5397	Brooks et al. (1998)	Lavergne et al. (2020)
251	55.75	-97.867	194.8	A	BDT	deciduous	broadleaved	1998	20.6897	Brooks et al. (1998)	Lavergne et al. (2020)
252	30.2877	-97.7416	179.8	G	BDT	deciduous	broadleaved	2011	19.9724	Sheldon et al (2020)	Lavergne et al. (2020)
253	18.25	-97.43	2131.1	A	BDT	deciduous	broadleaved	2007	18.5319	Bhaskar et al. (2007)	Lavergne et al. (2020)
253	18.25	-97.43	2131.1	A	BET	evergreen	broadleaved	2007	16.9767	Bhaskar et al. (2007)	Lavergne et al. (2020)
254	32.7241	-97.3206	197.4	G	BDT	deciduous	broadleaved	2011	21.4444	Sheldon et al (2020)	Lavergne et al. (2020)
255	30.6185	-96.3356	101.6	G	NET	evergreen	needleleaved	1983	17.743	Sheldon et al (2020)	Lavergne et al. (2020)
256	29.1775	-95.842	9.3	G	NDT	deciduous	needleleaved	2016	20.5275	Sheldon et al (2020)	Lavergne et al. (2020)
257	44.468	-93.9177	224.5	A	BDT	deciduous	broadleaved	2001	20.968	Sheldon et al (2020)	Lavergne et al. (2020)
258	44.972	-93.277	259.8	G	BDT	deciduous	broadleaved	2011	20.5288	Sheldon et al (2020)	Lavergne et al. (2020)
259	44.9714	-93.2713	258.9	G	BDT	deciduous	broadleaved	2011	20.455	Sheldon et al (2020)	Lavergne et al. (2020)
260	35.0794	-92.4542	92.6	G	BDT	deciduous	broadleaved	2011	19.9188	Sheldon et al (2020)	Lavergne et al. (2020)
261	29.8795	-91.4716	0.6	G	NDT	deciduous	needleleaved	2016	21.0412	Sheldon et al (2020)	Lavergne et al. (2020)
262	29.8794	-91.4713	0.6	G	NDT	deciduous	needleleaved	2016	21.0939	Sheldon et al (2020)	Lavergne et al. (2020)
263	29.8783	-91.4711	0.5	G	NDT	deciduous	needleleaved	2016	20.4553	Sheldon et al (2020)	Lavergne et al. (2020)
264	32.7694	-90.7997	27.3	G	NDT	deciduous	needleleaved	2016	19.4933	Sheldon et al (2020)	Lavergne et al. (2020)
265	32.7694	-90.7997	27.3	G	NDT	deciduous	needleleaved	2016	20.8275	Sheldon et al (2020)	Lavergne et al. (2020)
266	32.7694	-90.7953	27.5	G	NDT	deciduous	needleleaved	2016	20.8442	Sheldon et al (2020)	Lavergne et al. (2020)
267	35.6015	-90.3629	67.4	G	BDT	deciduous	broadleaved	2011	20.6239	Sheldon et al (2020)	Lavergne et al. (2020)
268	30.3923	-89.7249	3.1	G	NDT	deciduous	needleleaved	2016	20.9752	Sheldon et al (2020)	Lavergne et al. (2020)
269	30.395	-89.7128	3.3	G	NDT	deciduous	needleleaved	2016	22.3747	Sheldon et al (2020)	Lavergne et al. (2020)
270	30.3969	-89.6994	3.3	G	NDT	deciduous	needleleaved	2016	20.2279	Sheldon et al (2020)	Lavergne et al. (2020)
271	45.499	-89.636	450.6	A	BDT	deciduous	broadleaved	2004	20.5781	Sheldon et al (2020)	Lavergne et al. (2020)
271	45.499	-89.636	450.6	A	BDT	deciduous	broadleaved	2004	20.0781	Sheldon et al (2020)	Lavergne et al. (2020)
271	45.499	-89.636	450.6	A	BDT	deciduous	broadleaved	2004	18.7781	Sheldon et al (2020)	Lavergne et al. (2020)
272	45.77	-89.57	487.7	G	NET	evergreen	needleleaved	1992	19.3157	Kloeppel et al. (1998)	Lavergne et al. (2020)
272	45.77	-89.57	487.7	G	NDT	deciduous	needleleaved	1992	21.4882	Kloeppel et al. (1998)	Lavergne et al. (2020)
273	37.2855	-89.1555	100	G	NDT	deciduous	needleleaved	2016	23.0365	Sheldon et al (2020)	Lavergne et al. (2020)
274	37.3385	-89.073	106.2	G	NDT	deciduous	needleleaved	2016	20.5155	Sheldon et al (2020)	Lavergne et al. (2020)
275	37.3384	-89.0728	105.9	G	NDT	deciduous	needleleaved	2016	20.4798	Sheldon et al (2020)	Lavergne et al. (2020)
276	43.027	-88.798	249.6	G	NET	evergreen	needleleaved	1980	17.9971	Sheldon et al (2020)	Lavergne et al. (2020)
277	41.7931	-88.0775	201	G	NET	evergreen	needleleaved	2001	17.5527	Sheldon et al (2020)	Lavergne et al. (2020)
278	41.7991	-88.0751	204.1	G	NET	evergreen	needleleaved	1999	17.4987	Sheldon et al (2020)	Lavergne et al. (2020)
279	42.2778	-88.061	241.8	G	BDT	deciduous	broadleaved	2011	20.4556	Sheldon et al (2020)	Lavergne et al. (2020)
280	49.0445	-87.9998	294.4	G	NET	evergreen	needleleaved	1981	19.7921	Sheldon et al (2020)	Lavergne et al. (2020)
281	49.5031	-87.9816	383.7	A	BDT	deciduous	broadleaved	1982	21.2269	Sheldon et al (2020)	Lavergne et al. (2020)
282	41.7959	-87.9756	228.3	G	BDT	deciduous	broadleaved	2012	18.6081	Sheldon et al (2020)	Lavergne et al. (2020)
283	44.0474	-87.6284	176.8	G	BDT	deciduous	broadleaved	2011	24.0424	Sheldon et al (2020)	Lavergne et al. (2020)
284	45.52	-87.4	195.3	G	NET	evergreen	needleleaved	2008	18.101	Sheldon et al (2020)	Lavergne et al. (2020)
285	38.4758	-86.5402	205	G	NET	evergreen	needleleaved	1995	20.7458	Sheldon et al (2020)	Lavergne et al. (2020)
286	44.03	-86.51	176.9	G	NET	evergreen	needleleaved	2009	17.8198	Sheldon et al (2020)	Lavergne et al. (2020)
287	46.3483	-86.4702	251.6	G	NET	evergreen	needleleaved	1985	18.4025	Sheldon et al (2020)	Lavergne et al. (2020)
288	44.2443	-86.3338	198.2	G	NET	evergreen	needleleaved	1998	19.4353	Sheldon et al (2020)	Lavergne et al. (2020)
289	45.0193	-86.1214	189.2	A	BDT	deciduous	broadleaved	1982	21.6389	Sheldon et al (2020)	Lavergne et al. (2020)
290	44.75	-86.06	179.7	G	NET	evergreen	needleleaved	1985	18.539	Sheldon et al (2020)	Lavergne et al. (2020)
291	45.0691	-86.0029	211	G	NET	evergreen	needleleaved	1985	21.4814	Sheldon et al (2020)	Lavergne et al. (2020)
292	44.21	-85.89	219.2	G	NET	evergreen	needleleaved	1998	19.4648	Sheldon et al (2020)	Lavergne et al. (2020)
293	44.8709	-85.8884	234	G	NET	evergreen	needleleaved	1985	18.2488	Sheldon et al (2020)	Lavergne et al. (2020)
293	44.8709	-85.8884	234	G	NET	evergreen	needleleaved	1986	18.49	Sheldon et al (2020)	Lavergne et al. (2020)
294	44.9126	-85.8738	209.7	A	BDT	deciduous	broadleaved	1984	21.7215	Sheldon et al (2020)	Lavergne et al. (2020)
295	42.8	-85.71	215.7	G	NET	evergreen	needleleaved	1989	17.2239	Sheldon et al (2020)	Lavergne et al. (2020)
296	42.23	-85.52	261.9	G	NET	evergreen	needleleaved	2012	18.5044	Sheldon et al (2020)	Lavergne et al. (2020)
297	42.67	-85.51	243	G	NET	evergreen	needleleaved	2003	20.7179	Sheldon et al (2020)	Lavergne et al. (2020)
298	10.75	-85.5	98	A	BDT	deciduous	broadleaved	1996	23.1102	Leffler and Enquist (2002)	Lavergne et al. (2020)
298	10.75	-85.5	98	A	BDT	deciduous	broadleaved	1996	20.3744	Leffler and Enquist (2002)	Lavergne et al. (2020)
298	10.75	-85.5	98	A	BDT	deciduous	broadleaved	1996	24.2721	Leffler and Enquist (2002)	Lavergne et al. (2020)
298	10.75	-85.5	98	A	BDT	deciduous	broadleaved	1996	22.2669	Leffler and Enquist (2002)	Lavergne et al. (2020)
298	10.75	-85.5	98	A	BDT	deciduous	broadleaved	1996	21.3197	Leffler and Enquist (2002)	Lavergne et al. (2020)
298	10.75	-85.5	98	A	BET	evergreen	broadleaved	1996	23.5324	Leffler and Enquist (2002)	Lavergne et al. (2020)
298	10.75	-85.5	98	A	BET	evergreen	broadleaved	1996	23.2158	Leffler and Enquist (2002)	Lavergne et al. (2020)
298	10.75	-85.5	98	A	BET	evergreen	broadleaved	1996	24.3779	Leffler and Enquist (2002)	Lavergne et al. (2020)
298	10.75	-85.5	98	A	BET	evergreen	broadleaved	1996	23.3213	Leffler and Enquist (2002)	Lavergne et al. (2020)
298	10.75	-85.5	98	A	BET	evergreen	broadleaved	1996	22.7938	Leffler and Enquist (2002)	Lavergne et al. (2020)
298	10.75	-85.5	98	A	BET	evergreen	broadleaved	1996	22.2669	Leffler and Enquist (2002)	Lavergne et al. (2020)
298	10.75	-85.5	98	A	BET	evergreen	broadleaved	1996	21.7405	Leffler and Enquist (2002)	Lavergne et al. (2020)
299	44.77	-85.4	214	G	NET	evergreen	needleleaved	2007	20.8739	Sheldon et al (2020)	Lavergne et al. (2020)
300	39.5087	-84.7631	299.7	G	BDT	deciduous	broadleaved	2011	20.1601	Sheldon et al (2020)	Lavergne et al. (2020)
301	30.1673	-84.6556	5.3	G	NDT	deciduous	needleleaved	2016	23.6139	Sheldon et al (2020)	Lavergne et al. (2020)
302	30.1676	-84.6554	6.6	G	NDT	deciduous	needleleaved	2016	19.9635	Sheldon et al (2020)	Lavergne et al. (2020)
303	41.926	-84.6299	333.4	G	NET	evergreen	needleleaved	1988	22.7432	Sheldon et al (2020)	Lavergne et al. (2020)
304	44.6891	-84.6074	372.5	A	BDT	deciduous	broadleaved	1993	20.8892	Sheldon et al (2020)	Lavergne et al. (2020)
305	45.8407	-84.6057	177	A	BDT	deciduous	broadleaved	1980	21.6703	Sheldon et al (2020)	Lavergne et al. (2020)
306	35.97	-84.28	309.8	G	NET	evergreen	needleleaved	1988	19.9581	Garten and Taylor (1992)	Lavergne et al. (2020)
306	35.97	-84.28	309.8	A	BDT	deciduous	broadleaved	1988	21.8904	Garten and Taylor (1992)	Lavergne et al. (2020)
306	35.97	-84.28	309.8	A	BDT	deciduous	broadleaved	1988	22.7329	Garten and Taylor (1992)	Lavergne et al. (2020)
306	35.97	-84.28	309.8	A	BDT	deciduous	broadleaved	1988	23.2812	Garten and Taylor (1992)	Lavergne et al. (2020)
307	37.7085	-84.2723	313.9	G	NET	evergreen	needleleaved	1982	18.3444	Sheldon et al (2020)	Lavergne et al. (2020)
308	41.95	-84.21	295.4	G	NET	evergreen	needleleaved	1988	19.2809	Sheldon et al (2020)	Lavergne et al. (2020)
309	42.03	-84.21	307	G	NET	evergreen	needleleaved	1988	19.4922	Sheldon et al (2020)	Lavergne et al. (2020)
310	42.0258	-84.1148	304.5	G	NET	evergreen	needleleaved	2014	19.2328	Sheldon et al (2020)	Lavergne et al. (2020)
311	42.026	-84.1148	303.3	G	NET	evergreen	needleleaved	2014	19.538	Sheldon et al (2020)	Lavergne et al. (2020)
312	42.0292	-84.1131	303.1	G	NET	evergreen	needleleaved	2014	19.3926	Sheldon et al (2020)	Lavergne et al. (2020)
313	42.0292	-84.113	304.1	G	NET	evergreen	needleleaved	2014	19.8786	Sheldon et al (2020)	Lavergne et al. (2020)
314	42.0297	-84.113	307.9	G	NET	evergreen	needleleaved	2014	21.4379	Sheldon et al (2020)	Lavergne et al. (2020)
315	42.0292	-84.1129	304.5	G	NET	evergreen	needleleaved	2014	20.373	Sheldon et al (2020)	Lavergne et al. (2020)
316	42.0291	-84.1129	303.5	G	NET	evergreen	needleleaved	2014	17.1131	Sheldon et al (2020)	Lavergne et al. (2020)
317	42.0301	-84.1129	312.9	G	NET	evergreen	needleleaved	2014	19.3121	Sheldon et al (2020)	Lavergne et al. (2020)
318	42.03	-84.1128	312.4	G	NET	evergreen	needleleaved	2014	20.8693	Sheldon et al (2020)	Lavergne et al. (2020)
319	42.0294	-84.1128	305.7	G	NET	evergreen	needleleaved	2014	15.2061	Sheldon et al (2020)	Lavergne et al. (2020)
320	42.0291	-84.1128	303.5	G	NET	evergreen	needleleaved	2014	18.6025	Sheldon et al (2020)	Lavergne et al. (2020)
321	42.0289	-84.1128	301.2	G	NET	evergreen	needleleaved	2014	19.5761	Sheldon et al (2020)	Lavergne et al. (2020)
322	42.0294	-84.1128	306.1	G	NET	evergreen	needleleaved	2014	21.4919	Sheldon et al (2020)	Lavergne et al. (2020)
323	42.0292	-84.1128	304.8	G	NET	evergreen	needleleaved	2014	20.0863	Sheldon et al (2020)	Lavergne et al. (2020)
324	42.0291	-84.1128	303.6	G	NET	evergreen	needleleaved	2014	21.6426	Sheldon et al (2020)	Lavergne et al. (2020)
325	42.029	-84.1127	301.7	G	NET	evergreen	needleleaved	2014	20.2117	Sheldon et al (2020)	Lavergne et al. (2020)
326	42.0291	-84.1127	303.2	G	NDT	deciduous	needleleaved	2014	23.7106	Sheldon et al (2020)	Lavergne et al. (2020)
327	42.0289	-84.1127	301.4	G	NET	evergreen	needleleaved	2014	20.549	Sheldon et al (2020)	Lavergne et al. (2020)
328	42.0284	-84.1126	297.2	G	NDT	deciduous	needleleaved	2014	23.6193	Sheldon et al (2020)	Lavergne et al. (2020)
329	42.0289	-84.1126	300.5	G	NET	evergreen	needleleaved	2014	19.0543	Sheldon et al (2020)	Lavergne et al. (2020)
330	42.0289	-84.1126	300.2	G	NET	evergreen	needleleaved	2014	21.8247	Sheldon et al (2020)	Lavergne et al. (2020)
331	42.0282	-84.1126	295.9	G	NET	evergreen	needleleaved	2014	20.5414	Sheldon et al (2020)	Lavergne et al. (2020)
332	42.0293	-84.1126	304.9	G	NET	evergreen	needleleaved	2014	20.0689	Sheldon et al (2020)	Lavergne et al. (2020)
333	42.0286	-84.1125	297.2	G	NET	evergreen	needleleaved	2014	21.1911	Sheldon et al (2020)	Lavergne et al. (2020)
334	42.0303	-84.1125	312.2	G	NDT	deciduous	needleleaved	2014	17.0108	Sheldon et al (2020)	Lavergne et al. (2020)
335	42.0299	-84.1125	309.5	G	NET	evergreen	needleleaved	2014	21.8941	Sheldon et al (2020)	Lavergne et al. (2020)
336	42.0295	-84.1125	305.5	G	NDT	deciduous	needleleaved	2014	17.7908	Sheldon et al (2020)	Lavergne et al. (2020)
337	42.0291	-84.1124	301.1	G	NET	evergreen	needleleaved	2014	24.1556	Sheldon et al (2020)	Lavergne et al. (2020)
338	42.0293	-84.1124	303.8	G	NET	evergreen	needleleaved	2014	18.631	Sheldon et al (2020)	Lavergne et al. (2020)
339	42.0294	-84.1124	304.9	G	NET	evergreen	needleleaved	2014	21.0638	Sheldon et al (2020)	Lavergne et al. (2020)
340	42.0282	-84.1124	295.5	G	NDT	deciduous	needleleaved	2014	25.4419	Sheldon et al (2020)	Lavergne et al. (2020)
341	42.0292	-84.1124	302.8	G	NET	evergreen	needleleaved	2014	19.0393	Sheldon et al (2020)	Lavergne et al. (2020)
342	42.0292	-84.1124	303.2	G	NET	evergreen	needleleaved	2014	21.8121	Sheldon et al (2020)	Lavergne et al. (2020)
343	42.0295	-84.1124	305.1	G	NET	evergreen	needleleaved	2014	18.6791	Sheldon et al (2020)	Lavergne et al. (2020)
344	42.0296	-84.1124	306.1	G	NET	evergreen	needleleaved	2014	19.3677	Sheldon et al (2020)	Lavergne et al. (2020)
345	42.0296	-84.1123	305.4	G	NET	evergreen	needleleaved	2014	19.481	Sheldon et al (2020)	Lavergne et al. (2020)
346	42.0289	-84.1123	298.4	G	NET	evergreen	needleleaved	2014	20.364	Sheldon et al (2020)	Lavergne et al. (2020)
347	42.029	-84.1123	299.8	G	NET	evergreen	needleleaved	2014	17.7973	Sheldon et al (2020)	Lavergne et al. (2020)
348	42.0291	-84.1123	301	G	NET	evergreen	needleleaved	2014	19.9551	Sheldon et al (2020)	Lavergne et al. (2020)
349	42.0297	-84.1123	305.7	G	NET	evergreen	needleleaved	2014	23.382	Sheldon et al (2020)	Lavergne et al. (2020)
350	42.0291	-84.1123	300.4	G	NET	evergreen	needleleaved	2014	17.1089	Sheldon et al (2020)	Lavergne et al. (2020)
351	42.0297	-84.1123	306.4	G	NET	evergreen	needleleaved	2014	18.7233	Sheldon et al (2020)	Lavergne et al. (2020)
352	42.0288	-84.1123	297.7	G	NET	evergreen	needleleaved	2014	20.364	Sheldon et al (2020)	Lavergne et al. (2020)
353	42.0285	-84.1123	295.3	G	NET	evergreen	needleleaved	2014	22.2174	Sheldon et al (2020)	Lavergne et al. (2020)
354	42.0289	-84.1122	299.1	G	NET	evergreen	needleleaved	2014	22.4608	Sheldon et al (2020)	Lavergne et al. (2020)
355	42.0297	-84.1122	305.6	G	NET	evergreen	needleleaved	2014	19.378	Sheldon et al (2020)	Lavergne et al. (2020)
356	42.0284	-84.1122	294.8	G	NET	evergreen	needleleaved	2014	21.2018	Sheldon et al (2020)	Lavergne et al. (2020)
357	42.0291	-84.1121	300.4	G	NET	evergreen	needleleaved	2014	19.3776	Sheldon et al (2020)	Lavergne et al. (2020)
358	42.0285	-84.1121	295.5	G	NET	evergreen	needleleaved	2014	22.2999	Sheldon et al (2020)	Lavergne et al. (2020)
359	42.0291	-84.1121	300.7	G	NET	evergreen	needleleaved	2014	22.0322	Sheldon et al (2020)	Lavergne et al. (2020)
360	42.0291	-84.1121	300.2	G	NET	evergreen	needleleaved	2014	18.2806	Sheldon et al (2020)	Lavergne et al. (2020)
361	42.029	-84.1121	300.2	G	NET	evergreen	needleleaved	2014	18.1513	Sheldon et al (2020)	Lavergne et al. (2020)
361	42.029	-84.1121	300.2	G	NET	evergreen	needleleaved	2014	21.0014	Sheldon et al (2020)	Lavergne et al. (2020)
362	42.0289	-84.1121	299	G	NET	evergreen	needleleaved	2014	22.4573	Sheldon et al (2020)	Lavergne et al. (2020)
363	42.0284	-84.1121	294.9	G	NET	evergreen	needleleaved	2014	18.4204	Sheldon et al (2020)	Lavergne et al. (2020)
364	42.0283	-84.1121	294.4	A	BDT	deciduous	broadleaved	2014	23.5511	Sheldon et al (2020)	Lavergne et al. (2020)
365	42.0288	-84.112	297.9	G	NET	evergreen	needleleaved	2014	22.0297	Sheldon et al (2020)	Lavergne et al. (2020)
366	42.0289	-84.1119	299	G	NDT	deciduous	needleleaved	2014	21.546	Sheldon et al (2020)	Lavergne et al. (2020)
367	42.0289	-84.1118	299.9	G	NET	evergreen	needleleaved	2014	14.5928	Sheldon et al (2020)	Lavergne et al. (2020)
367	42.0289	-84.1118	299.9	G	NET	evergreen	needleleaved	2014	21.9592	Sheldon et al (2020)	Lavergne et al. (2020)
368	42.0291	-84.1118	302.1	G	NET	evergreen	needleleaved	2014	18.9599	Sheldon et al (2020)	Lavergne et al. (2020)
369	42.0289	-84.1118	299.7	G	NET	evergreen	needleleaved	2014	21.0282	Sheldon et al (2020)	Lavergne et al. (2020)
370	42.029	-84.1117	301	G	NET	evergreen	needleleaved	2014	21.6775	Sheldon et al (2020)	Lavergne et al. (2020)
371	42.0294	-84.1115	303.2	A	BDT	deciduous	broadleaved	2014	23.7591	Sheldon et al (2020)	Lavergne et al. (2020)
372	42.0296	-84.1114	303.5	A	BDT	deciduous	broadleaved	2014	23.1891	Sheldon et al (2020)	Lavergne et al. (2020)
372	42.0296	-84.1114	303.5	A	BDT	deciduous	broadleaved	2014	24.5111	Sheldon et al (2020)	Lavergne et al. (2020)
373	42.029	-84.1114	300.4	A	BDT	deciduous	broadleaved	2014	20.0922	Sheldon et al (2020)	Lavergne et al. (2020)
374	42.0296	-84.1114	303.4	A	BDT	deciduous	broadleaved	2014	20.095	Sheldon et al (2020)	Lavergne et al. (2020)
375	42.0297	-84.1114	303.2	A	BDT	deciduous	broadleaved	2014	21.9379	Sheldon et al (2020)	Lavergne et al. (2020)
376	42.2919	-83.8453	265	G	BDT	deciduous	broadleaved	2011	20.3151	Sheldon et al (2020)	Lavergne et al. (2020)
377	42.292	-83.845	265.4	G	BDT	deciduous	broadleaved	2012	19.0827	Sheldon et al (2020)	Lavergne et al. (2020)
378	42.2751	-83.7534	251.7	G	BDT	deciduous	broadleaved	2011	19.6384	Sheldon et al (2020)	Lavergne et al. (2020)
379	42.2835	-83.75	247.4	G	BDT	deciduous	broadleaved	2011	16.9173	Sheldon et al (2020)	Lavergne et al. (2020)
380	42.2805	-83.748	255.8	G	BDT	deciduous	broadleaved	2011	20.4779	Sheldon et al (2020)	Lavergne et al. (2020)
381	42.2804	-83.748	255.9	G	BDT	deciduous	broadleaved	2011	19.562	Sheldon et al (2020)	Lavergne et al. (2020)
382	42.278	-83.748	257.5	G	BDT	deciduous	broadleaved	2011	19.6054	Sheldon et al (2020)	Lavergne et al. (2020)
383	42.278	-83.7423	266	G	BDT	deciduous	broadleaved	2011	20.5105	Sheldon et al (2020)	Lavergne et al. (2020)
384	42.2787	-83.7397	267.5	G	NDT	deciduous	needleleaved	2016	16.9985	Sheldon et al (2020)	Lavergne et al. (2020)
385	41.8677	-83.7344	206	G	BDT	deciduous	broadleaved	2011	21.4044	Sheldon et al (2020)	Lavergne et al. (2020)
386	42.3002	-83.6664	252.5	G	BDT	deciduous	broadleaved	2011	18.9014	Sheldon et al (2020)	Lavergne et al. (2020)
387	42.2996	-83.6664	252.7	G	BDT	deciduous	broadleaved	2011	19.8318	Sheldon et al (2020)	Lavergne et al. (2020)
388	42.3002	-83.663	243.3	G	BDT	deciduous	broadleaved	2011	19.6687	Sheldon et al (2020)	Lavergne et al. (2020)
389	42.3003	-83.663	242.1	G	BDT	deciduous	broadleaved	2011	19.5319	Sheldon et al (2020)	Lavergne et al. (2020)
390	42.3001	-83.663	244	G	BDT	deciduous	broadleaved	2011	19.7844	Sheldon et al (2020)	Lavergne et al. (2020)
389	42.3003	-83.663	242.1	G	BDT	deciduous	broadleaved	2012	16.7405	Sheldon et al (2020)	Lavergne et al. (2020)
388	42.3002	-83.663	243.3	G	BDT	deciduous	broadleaved	2012	18.0269	Sheldon et al (2020)	Lavergne et al. (2020)
391	42.3	-83.663	244.2	G	BDT	deciduous	broadleaved	2011	19.5431	Sheldon et al (2020)	Lavergne et al. (2020)
392	42.2998	-83.663	244.3	G	BDT	deciduous	broadleaved	2011	19.5637	Sheldon et al (2020)	Lavergne et al. (2020)
393	42.2996	-83.663	244.5	G	BDT	deciduous	broadleaved	2011	18.8908	Sheldon et al (2020)	Lavergne et al. (2020)
394	42.2995	-83.663	244.5	G	BDT	deciduous	broadleaved	2011	20.2171	Sheldon et al (2020)	Lavergne et al. (2020)
391	42.3	-83.663	244.2	G	BDT	deciduous	broadleaved	2012	17.4044	Sheldon et al (2020)	Lavergne et al. (2020)
393	42.2996	-83.663	244.5	G	BDT	deciduous	broadleaved	2012	17.5347	Sheldon et al (2020)	Lavergne et al. (2020)
395	42.3004	-83.6614	241.4	G	NDT	deciduous	needleleaved	2016	19.0644	Sheldon et al (2020)	Lavergne et al. (2020)
396	42.3002	-83.6604	238.8	G	BDT	deciduous	broadleaved	2011	20.2029	Sheldon et al (2020)	Lavergne et al. (2020)
397	43.3012	-83.4575	230.4	A	BDT	deciduous	broadleaved	1983	20.233	Sheldon et al (2020)	Lavergne et al. (2020)
398	45.0688	-83.4475	183.1	A	BDT	deciduous	broadleaved	1983	21.5485	Sheldon et al (2020)	Lavergne et al. (2020)
399	44.5909	-83.4222	198.4	G	NET	evergreen	needleleaved	1982	21.9493	Sheldon et al (2020)	Lavergne et al. (2020)
400	34.6781	-82.837	224.4	G	BDT	deciduous	broadleaved	1988	17.7164	Sheldon et al (2020)	Lavergne et al. (2020)
401	36.6816	-82.6051	503	G	NET	evergreen	needleleaved	1993	19.8206	Sheldon et al (2020)	Lavergne et al. (2020)
402	39.9785	-82.4122	306.3	G	NDT	deciduous	needleleaved	2016	20.3629	Sheldon et al (2020)	Lavergne et al. (2020)
403	39.9783	-82.4121	306	G	NDT	deciduous	needleleaved	2016	20.6786	Sheldon et al (2020)	Lavergne et al. (2020)
404	39.9785	-82.4121	305.9	G	NDT	deciduous	needleleaved	2016	20.0563	Sheldon et al (2020)	Lavergne et al. (2020)
405	42.3	-82.3701	174.8	G	BDT	deciduous	broadleaved	2011	18.7821	Sheldon et al (2020)	Lavergne et al. (2020)
406	29.6358	-82.3701	25.6	G	BDT	deciduous	broadleaved	2011	18.7327	Sheldon et al (2020)	Lavergne et al. (2020)
407	42.3002	-82.3437	177.5	G	BDT	deciduous	broadleaved	2011	20.3481	Sheldon et al (2020)	Lavergne et al. (2020)
408	29.6501	-82.3437	50.2	G	BDT	deciduous	broadleaved	2011	20.3405	Sheldon et al (2020)	Lavergne et al. (2020)
409	31.05	-82.267	37.5	A	BET	evergreen	broadleaved	1995	20.4658	Delucia and Schlesinger (1995)	Lavergne et al. (2020)
409	31.05	-82.267	37.5	A	BET	evergreen	broadleaved	1995	20.5058	Delucia and Schlesinger (1995)	Lavergne et al. (2020)
409	31.05	-82.267	37.5	A	BET	evergreen	broadleaved	1995	19.6858	Delucia and Schlesinger (1995)	Lavergne et al. (2020)
409	31.05	-82.267	37.5	A	BDT	deciduous	broadleaved	1995	21.7258	Delucia and Schlesinger (1995)	Lavergne et al. (2020)
409	31.05	-82.267	37.5	A	BDT	deciduous	broadleaved	1995	19.5258	Delucia and Schlesinger (1995)	Lavergne et al. (2020)
409	31.05	-82.267	37.5	A	BDT	deciduous	broadleaved	1995	21.0958	Delucia and Schlesinger (1995)	Lavergne et al. (2020)
409	31.05	-82.267	37.5	A	BDT	deciduous	broadleaved	1995	20.7058	Delucia and Schlesinger (1995)	Lavergne et al. (2020)
410	39.3267	-82.1014	215.1	G	BDT	deciduous	broadleaved	2011	21.8574	Sheldon et al (2020)	Lavergne et al. (2020)
411	39.3253	-82.1012	211.8	G	BDT	deciduous	broadleaved	2011	20.7297	Sheldon et al (2020)	Lavergne et al. (2020)
412	33.32	-81.72	78.7	G	NDT	deciduous	needleleaved	1992	20.9097	McArthur and Moorhead (1996)	Lavergne et al. (2020)
412	33.32	-81.72	78.7	A	BET	evergreen	broadleaved	1992	23.0151	McArthur and Moorhead (1996)	Lavergne et al. (2020)
412	33.32	-81.72	78.7	A	BET	evergreen	broadleaved	1992	22.646	McArthur and Moorhead (1996)	Lavergne et al. (2020)
412	33.32	-81.72	78.7	A	BDT	deciduous	broadleaved	1992	23.7895	McArthur and Moorhead (1996)	Lavergne et al. (2020)
412	33.32	-81.72	78.7	A	BDT	deciduous	broadleaved	1992	23.6485	McArthur and Moorhead (1996)	Lavergne et al. (2020)
412	33.32	-81.72	78.7	A	BDT	deciduous	broadleaved	1992	23.0151	McArthur and Moorhead (1996)	Lavergne et al. (2020)
412	33.32	-81.72	78.7	A	BDT	deciduous	broadleaved	1992	23.8596	McArthur and Moorhead (1996)	Lavergne et al. (2020)
412	33.32	-81.72	78.7	A	BDT	deciduous	broadleaved	1992	25.7651	McArthur and Moorhead (1996)	Lavergne et al. (2020)
413	28.8749	-81.4887	9.1	G	NDT	deciduous	needleleaved	2016	20.9853	Sheldon et al (2020)	Lavergne et al. (2020)
414	28.8749	-81.4887	9	G	NDT	deciduous	needleleaved	2016	21.9912	Sheldon et al (2020)	Lavergne et al. (2020)
415	43.0004	-81.4223	276.8	A	BDT	deciduous	broadleaved	1993	18.961	Sheldon et al (2020)	Lavergne et al. (2020)
416	25.965	-81.3361	1.8	G	NDT	deciduous	needleleaved	2016	20.8259	Sheldon et al (2020)	Lavergne et al. (2020)
417	42.9779	-81.2459	244.8	A	BDT	deciduous	broadleaved	1993	21.7393	Sheldon et al (2020)	Lavergne et al. (2020)
418	25.854	-81.02	2.6	G	NDT	deciduous	needleleaved	2016	22.2166	Sheldon et al (2020)	Lavergne et al. (2020)
419	25.8551	-81.0198	2.6	G	NDT	deciduous	needleleaved	2016	22.5418	Sheldon et al (2020)	Lavergne et al. (2020)
420	9.28	-79.97	165	A	BDT	deciduous	broadleaved	2004	19.3116	Santiago et al. (2004)	Lavergne et al. (2020)
420	9.28	-79.97	165	A	BDT	deciduous	broadleaved	2004	20.6416	Santiago et al. (2004)	Lavergne et al. (2020)
420	9.28	-79.97	165	A	BET	evergreen	broadleaved	2004	19.6616	Santiago et al. (2004)	Lavergne et al. (2020)
420	9.28	-79.97	165	A	BET	evergreen	broadleaved	2004	21.8516	Santiago et al. (2004)	Lavergne et al. (2020)
420	9.28	-79.97	165	A	BET	evergreen	broadleaved	2004	23.1516	Santiago et al. (2004)	Lavergne et al. (2020)
420	9.28	-79.97	165	A	BET	evergreen	broadleaved	2004	22.1016	Santiago et al. (2004)	Lavergne et al. (2020)
420	9.28	-79.97	165	A	BET	evergreen	broadleaved	2004	19.7716	Santiago et al. (2004)	Lavergne et al. (2020)
420	9.28	-79.97	165	A	BET	evergreen	broadleaved	2004	19.3516	Santiago et al. (2004)	Lavergne et al. (2020)
420	9.28	-79.97	165	A	BET	evergreen	broadleaved	2004	21.0316	Santiago et al. (2004)	Lavergne et al. (2020)
420	9.28	-79.97	165	A	BET	evergreen	broadleaved	2004	23.0516	Santiago et al. (2004)	Lavergne et al. (2020)
420	9.28	-79.97	165	A	BET	evergreen	broadleaved	2004	21.1716	Santiago et al. (2004)	Lavergne et al. (2020)
420	9.28	-79.97	165	A	BET	evergreen	broadleaved	2004	21.3816	Santiago et al. (2004)	Lavergne et al. (2020)
420	9.28	-79.97	165	A	BET	evergreen	broadleaved	2004	21.7216	Santiago et al. (2004)	Lavergne et al. (2020)
420	9.28	-79.97	165	A	BET	evergreen	broadleaved	2004	20.7816	Santiago et al. (2004)	Lavergne et al. (2020)
420	9.28	-79.97	165	A	BET	evergreen	broadleaved	2004	22.3916	Santiago et al. (2004)	Lavergne et al. (2020)
421	33.1624	-79.8296	16	G	NDT	deciduous	needleleaved	2016	20.7541	Sheldon et al (2020)	Lavergne et al. (2020)
422	9.1	-79.7	79	A	BET	evergreen	broadleaved	2008	19.6977	Cernusak and Marshall (2008)	Lavergne et al. (2020)
423	33.047	-79.6577	7.3	G	NDT	deciduous	needleleaved	2016	21.2201	Sheldon et al (2020)	Lavergne et al. (2020)
424	8.98	-79.55	12	A	BDT	deciduous	broadleaved	2004	20.9809	Santiago et al. (2004)	Lavergne et al. (2020)
424	8.98	-79.55	12	A	BET	evergreen	broadleaved	2004	20.2809	Santiago et al. (2004)	Lavergne et al. (2020)
424	8.98	-79.55	12	A	BET	evergreen	broadleaved	2004	18.9509	Santiago et al. (2004)	Lavergne et al. (2020)
424	8.98	-79.55	12	A	BET	evergreen	broadleaved	2004	20.8009	Santiago et al. (2004)	Lavergne et al. (2020)
425	43.6534	-79.383	89.8	G	BDT	deciduous	broadleaved	2011	19.9354	ParqueNaturalMetropolitano (2002)	Lavergne et al. (2020)
426	8.97	-79.38	0	A	BDT	deciduous	broadleaved	2002	19.9448	ParqueNaturalMetropolitano (2002)	Lavergne et al. (2020)
426	8.97	-79.38	0	A	BDT	deciduous	broadleaved	2002	20.3873	ParqueNaturalMetropolitano (2002)	Lavergne et al. (2020)
426	8.97	-79.38	0	A	BDT	deciduous	broadleaved	2002	20.2865	ParqueNaturalMetropolitano (2002)	Lavergne et al. (2020)
426	8.97	-79.38	0	A	BDT	deciduous	broadleaved	2002	19.6198	ParqueNaturalMetropolitano (2002)	Lavergne et al. (2020)
426	8.97	-79.38	0	A	BDT	deciduous	broadleaved	2002	21.3198	ParqueNaturalMetropolitano (2002)	Lavergne et al. (2020)
426	8.97	-79.38	0	A	BDT	deciduous	broadleaved	1994	20.8663	ParqueNaturalMetropolitano (2002)	Lavergne et al. (2020)
426	8.97	-79.38	0	A	BDT	deciduous	broadleaved	1994	21.0765	ParqueNaturalMetropolitano (2002)	Lavergne et al. (2020)
426	8.97	-79.38	0	A	BDT	deciduous	broadleaved	1994	20.1316	ParqueNaturalMetropolitano (2002)	Lavergne et al. (2020)
426	8.97	-79.38	0	A	BDT	deciduous	broadleaved	1992	23.234	ParqueNaturalMetropolitano (2002)	Lavergne et al. (2020)
426	8.97	-79.38	0	A	BDT	deciduous	broadleaved	1992	22.3905	ParqueNaturalMetropolitano (2002)	Lavergne et al. (2020)
426	8.97	-79.38	0	A	BET	evergreen	broadleaved	1994	21.3918	ParqueNaturalMetropolitano (2002)	Lavergne et al. (2020)
426	8.97	-79.38	0	A	NET	evergreen	needleleaved	1994	18.6967	ParqueNaturalMetropolitano (2002)	Lavergne et al. (2020)
426	8.97	-79.38	0	A	BET	evergreen	broadleaved	1994	21.497	ParqueNaturalMetropolitano (2002)	Lavergne et al. (2020)
426	8.97	-79.38	0	A	BET	evergreen	broadleaved	1994	19.2932	ParqueNaturalMetropolitano (2002)	Lavergne et al. (2020)
426	8.97	-79.38	0	A	BET	evergreen	broadleaved	1994	20.4464	ParqueNaturalMetropolitano (2002)	Lavergne et al. (2020)
426	8.97	-79.38	0	A	BET	evergreen	broadleaved	1994	22.5497	ParqueNaturalMetropolitano (2002)	Lavergne et al. (2020)
426	8.97	-79.38	0	A	BET	evergreen	broadleaved	1994	21.2867	ParqueNaturalMetropolitano (2002)	Lavergne et al. (2020)
426	8.97	-79.38	0	A	BET	evergreen	broadleaved	1994	20.3414	ParqueNaturalMetropolitano (2002)	Lavergne et al. (2020)
426	8.97	-79.38	0	A	BET	evergreen	broadleaved	1994	19.3979	ParqueNaturalMetropolitano (2002)	Lavergne et al. (2020)
426	8.97	-79.38	0	A	BET	evergreen	broadleaved	1994	19.7646	ParqueNaturalMetropolitano (2002)	Lavergne et al. (2020)
426	8.97	-79.38	0	A	BET	evergreen	broadleaved	1994	19.3979	ParqueNaturalMetropolitano (2002)	Lavergne et al. (2020)
426	8.97	-79.38	0	A	BET	evergreen	broadleaved	1992	24.5018	ParqueNaturalMetropolitano (2002)	Lavergne et al. (2020)
426	8.97	-79.38	0	A	BET	evergreen	broadleaved	1992	22.0746	ParqueNaturalMetropolitano (2002)	Lavergne et al. (2020)
426	8.97	-79.38	0	A	BDT	deciduous	broadleaved	2002	20.5865	ParqueNaturalMetropolitano (2002)	Lavergne et al. (2020)
426	8.97	-79.38	0	A	BET	evergreen	broadleaved	2002	20.6198	ParqueNaturalMetropolitano (2002)	Lavergne et al. (2020)
426	8.97	-79.38	0	A	BET	evergreen	broadleaved	2002	17.9498	ParqueNaturalMetropolitano (2002)	Lavergne et al. (2020)
426	8.97	-79.38	0	A	BET	evergreen	broadleaved	2002	19.8198	ParqueNaturalMetropolitano (2002)	Lavergne et al. (2020)
426	8.97	-79.38	0	A	BET	evergreen	broadleaved	2002	18.6698	ParqueNaturalMetropolitano (2002)	Lavergne et al. (2020)
426	8.97	-79.38	0	A	BET	evergreen	broadleaved	2002	18.1448	ParqueNaturalMetropolitano (2002)	Lavergne et al. (2020)
426	8.97	-79.38	0	A	BET	evergreen	broadleaved	2002	21.5198	ParqueNaturalMetropolitano (2002)	Lavergne et al. (2020)
426	8.97	-79.38	0	A	BET	evergreen	broadleaved	2002	22.9531	ParqueNaturalMetropolitano (2002)	Lavergne et al. (2020)
426	8.97	-79.38	0	A	BET	evergreen	broadleaved	2002	19.4912	ParqueNaturalMetropolitano (2002)	Lavergne et al. (2020)
426	8.97	-79.38	0	A	BET	evergreen	broadleaved	2002	19.2698	ParqueNaturalMetropolitano (2002)	Lavergne et al. (2020)
426	8.97	-79.38	0	A	BET	evergreen	broadleaved	2002	18.9198	ParqueNaturalMetropolitano (2002)	Lavergne et al. (2020)
426	8.97	-79.38	0	A	BET	evergreen	broadleaved	2002	19.8198	ParqueNaturalMetropolitano (2002)	Lavergne et al. (2020)
426	8.97	-79.38	0	A	BET	evergreen	broadleaved	2002	22.3531	ParqueNaturalMetropolitano (2002)	Lavergne et al. (2020)
426	8.97	-79.38	0	A	BET	evergreen	broadleaved	2002	18.9198	ParqueNaturalMetropolitano (2002)	Lavergne et al. (2020)
426	8.97	-79.38	0	A	BET	evergreen	broadleaved	2002	22.5198	ParqueNaturalMetropolitano (2002)	Lavergne et al. (2020)
427	35.974	-79.1	164.1	A	BDT	deciduous	broadleaved	1999	20.8069	Ellsworth (1999)	Lavergne et al. (2020)
427	35.974	-79.1	164.1	A	BDT	deciduous	broadleaved	1999	20.6069	Ellsworth (1999)	Lavergne et al. (2020)
427	35.974	-79.1	164.1	A	BDT	deciduous	broadleaved	1999	20.8069	Ellsworth (1999)	Lavergne et al. (2020)
428	35.977	-79.093	173.6	G	NET	evergreen	needleleaved	1999	20.6796	Ellsworth (1999)	Lavergne et al. (2020)
428	35.977	-79.093	173.6	G	NDT	deciduous	needleleaved	1999	19.0296	Ellsworth (1999)	Lavergne et al. (2020)
429	45.8425	-78.725	426	G	NET	evergreen	needleleaved	1983	18.0358	Sheldon et al (2020)	Lavergne et al. (2020)
430	35.7715	-78.6384	95	G	BDT	deciduous	broadleaved	2011	19.0441	Sheldon et al (2020)	Lavergne et al. (2020)
431	38.9061	-76.9718	16.2	G	NDT	deciduous	needleleaved	2016	19.6234	Sheldon et al (2020)	Lavergne et al. (2020)
432	38.9103	-76.9713	36.8	G	NDT	deciduous	needleleaved	2016	21.9739	Sheldon et al (2020)	Lavergne et al. (2020)
433	38.9087	-76.9711	35.2	G	NDT	deciduous	needleleaved	2016	19.707	Sheldon et al (2020)	Lavergne et al. (2020)
434	38.9102	-76.9619	1.6	G	NDT	deciduous	needleleaved	2016	20.462	Sheldon et al (2020)	Lavergne et al. (2020)
435	38.9143	-76.9576	29.6	G	NDT	deciduous	needleleaved	2016	20.6028	Sheldon et al (2020)	Lavergne et al. (2020)
436	36.8434	-76.8291	8.3	G	NDT	deciduous	needleleaved	2016	20.4679	Sheldon et al (2020)	Lavergne et al. (2020)
437	36.8434	-76.8291	8.3	G	NDT	deciduous	needleleaved	2016	22.2062	Sheldon et al (2020)	Lavergne et al. (2020)
438	45.2	-75.62	94.4	G	NET	evergreen	needleleaved	1997	21.8362	Berry et al. (1997)	Lavergne et al. (2020)
438	45.2	-75.62	94.4	A	BDT	deciduous	broadleaved	1997	23.8662	Berry et al. (1997)	Lavergne et al. (2020)
438	45.2	-75.62	94.4	A	BDT	deciduous	broadleaved	1997	19.3362	Berry et al. (1997)	Lavergne et al. (2020)
439	43.0492	-75.3812	177.7	G	BDT	deciduous	broadleaved	2011	22.1061	Sheldon et al (2020)	Lavergne et al. (2020)
440	39.9473	-75.1489	6.9	G	NDT	deciduous	needleleaved	2016	20.1805	Sheldon et al (2020)	Lavergne et al. (2020)
441	39.9472	-75.1488	7.1	G	NDT	deciduous	needleleaved	2016	20.303	Sheldon et al (2020)	Lavergne et al. (2020)
442	41.6193	-74.5925	432.5	G	NET	evergreen	needleleaved	1999	18.9949	Sheldon et al (2020)	Lavergne et al. (2020)
443	41.3138	-73.3994	164	G	NET	evergreen	needleleaved	1988	20.5368	Sheldon et al (2020)	Lavergne et al. (2020)
444	41.9663	-73.3124	236.4	G	NET	evergreen	needleleaved	1984	18.6857	Sheldon et al (2020)	Lavergne et al. (2020)
445	41.9622	-73.2999	255	G	NET	evergreen	needleleaved	1984	19.2939	Sheldon et al (2020)	Lavergne et al. (2020)
446	41.1713	-73.2556	37.2	G	NET	evergreen	needleleaved	1981	21.5049	Sheldon et al (2020)	Lavergne et al. (2020)
447	41.3138	-72.9197	7.9	G	NET	evergreen	needleleaved	1981	20.8895	Sheldon et al (2020)	Lavergne et al. (2020)
448	41.5544	-72.6549	42.5	G	BDT	deciduous	broadleaved	2011	20.8833	Sheldon et al (2020)	Lavergne et al. (2020)
449	-40.783	-72.333	932.4	A	BET	evergreen	broadleaved	1985	21.8	Read et al. (1985)	Lavergne et al. (2020)
450	-39.55	-72.05	204	A	BDT	deciduous	broadleaved	1985	23.3	Read et al. (1985)	Lavergne et al. (2020)
451	8.5	-71	3101	A	BDT	deciduous	broadleaved	1988	21.3139	Korner et al. (1988)	Lavergne et al. (2020)
451	8.5	-71	3101	A	BET	evergreen	broadleaved	1988	21.3039	Korner et al. (1988)	Lavergne et al. (2020)
451	8.5	-71	3101	A	BET	evergreen	broadleaved	1988	24.0139	Korner et al. (1988)	Lavergne et al. (2020)
451	8.5	-71	3101	A	BDT	deciduous	broadleaved	1988	22.3139	Korner et al. (1988)	Lavergne et al. (2020)
452	-26.12	-70.6	242	A	BET	evergreen	broadleaved	1997	17.034	Ehleringer et al. (1997)	Lavergne et al. (2020)
452	-26.12	-70.6	242	A	BET	evergreen	broadleaved	1997	13.259	Ehleringer et al. (1997)	Lavergne et al. (2020)
452	-26.12	-70.6	242	A	BET	evergreen	broadleaved	1997	17.309	Ehleringer et al. (1997)	Lavergne et al. (2020)
452	-26.12	-70.6	242	A	BET	evergreen	broadleaved	1997	17.509	Ehleringer et al. (1997)	Lavergne et al. (2020)
453	-24.96	-70.43	1198	G	NET	evergreen	needleleaved	1997	17.2345	Ehleringer et al. (1997)	Lavergne et al. (2020)
453	-24.96	-70.43	1198	A	BET	evergreen	broadleaved	1997	14.3345	Ehleringer et al. (1997)	Lavergne et al. (2020)
454	9.617	-70.2	1526.2	A	BET	evergreen	broadleaved	1986	20.7682	Goldstein et al. (1986)	Lavergne et al. (2020)
454	9.617	-70.2	1526.2	A	BET	evergreen	broadleaved	1986	22.5682	Goldstein et al. (1986)	Lavergne et al. (2020)
454	9.617	-70.2	1526.2	A	BET	evergreen	broadleaved	1986	21.5582	Goldstein et al. (1986)	Lavergne et al. (2020)
454	9.617	-70.2	1526.2	A	BET	evergreen	broadleaved	1986	22.0182	Goldstein et al. (1986)	Lavergne et al. (2020)
454	9.617	-70.2	1526.2	A	BET	evergreen	broadleaved	1986	21.0182	Goldstein et al. (1986)	Lavergne et al. (2020)
454	9.617	-70.2	1526.2	A	BDT	deciduous	broadleaved	1986	20.6182	Goldstein et al. (1986)	Lavergne et al. (2020)
455	9.417	-69.25	174	A	BET	evergreen	broadleaved	1994	21.0343	Medina and Francisco (1994)	Lavergne et al. (2020)
455	9.417	-69.25	174	A	BET	evergreen	broadleaved	1994	21.5343	Medina and Francisco (1994)	Lavergne et al. (2020)
456	44.5072	-69.0191	80.5	G	NET	evergreen	needleleaved	1999	17.863	Sheldon et al (2020)	Lavergne et al. (2020)
457	2	-67	94	A	BDT	deciduous	broadleaved	1980	22.3692	Korner et al. (1988)	Lavergne et al. (2020)
457	2	-67	94	A	BDT	deciduous	broadleaved	1980	21.3692	Korner et al. (1988)	Lavergne et al. (2020)
457	2	-67	94	A	BDT	deciduous	broadleaved	1980	24.6692	Korner et al. (1988)	Lavergne et al. (2020)
457	2	-67	94	A	BET	evergreen	broadleaved	1980	24.0692	Korner et al. (1988)	Lavergne et al. (2020)
457	2	-67	94	A	BET	evergreen	broadleaved	1980	27.1692	Korner et al. (1988)	Lavergne et al. (2020)
458	10.333	-66.833	622	A	BET	evergreen	broadleaved	1986	21.8422	Sobrado (1986)	Lavergne et al. (2020)
458	10.333	-66.833	622	A	BET	evergreen	broadleaved	1986	19.3485	Sobrado (1986)	Lavergne et al. (2020)
459	45.93	-66.63	68.5	G	NET	evergreen	needleleaved	1992	18.0919	Kloeppel et al. (1998)	Lavergne et al. (2020)
459	45.93	-66.63	68.5	G	NDT	deciduous	needleleaved	1992	21.2884	Kloeppel et al. (1998)	Lavergne et al. (2020)
460	18.32	-65.82	406.5	A	BDT	deciduous	broadleaved	1991	27.115	Medina et al. (1991)	Lavergne et al. (2020)
460	18.32	-65.82	406.5	A	BDT	deciduous	broadleaved	1991	20.995	Medina et al. (1991)	Lavergne et al. (2020)
460	18.32	-65.82	406.5	A	BDT	deciduous	broadleaved	1991	20.865	Medina et al. (1991)	Lavergne et al. (2020)
460	18.32	-65.82	406.5	A	BDT	deciduous	broadleaved	1991	25.605	Medina et al. (1991)	Lavergne et al. (2020)
460	18.32	-65.82	406.5	A	BET	evergreen	broadleaved	1991	28.635	Medina et al. (1991)	Lavergne et al. (2020)
460	18.32	-65.82	406.5	A	BET	evergreen	broadleaved	1991	19.945	Medina et al. (1991)	Lavergne et al. (2020)
460	18.32	-65.82	406.5	A	BET	evergreen	broadleaved	1991	20.025	Medina et al. (1991)	Lavergne et al. (2020)
460	18.32	-65.82	406.5	A	BET	evergreen	broadleaved	1991	23.705	Medina et al. (1991)	Lavergne et al. (2020)
460	18.32	-65.82	406.5	A	BDT	deciduous	broadleaved	1991	22.605	Medina et al. (1991)	Lavergne et al. (2020)
461	18.3	-65.783	643.5	A	BDT	deciduous	broadleaved	1995	23.9641	von Fischer et al. (1995)	Lavergne et al. (2020)
461	18.3	-65.783	643.5	A	BET	evergreen	broadleaved	1995	23.9641	von Fischer et al. (1995)	Lavergne et al. (2020)
461	18.3	-65.783	643.5	A	BET	evergreen	broadleaved	1995	22.7641	von Fischer et al. (1995)	Lavergne et al. (2020)
461	18.3	-65.783	643.5	A	BET	evergreen	broadleaved	1995	21.3641	von Fischer et al. (1995)	Lavergne et al. (2020)
461	18.3	-65.783	643.5	A	BET	evergreen	broadleaved	1995	20.3641	von Fischer et al. (1995)	Lavergne et al. (2020)
461	18.3	-65.783	643.5	A	BET	evergreen	broadleaved	1995	18.8641	von Fischer et al. (1995)	Lavergne et al. (2020)
461	18.3	-65.783	643.5	A	BET	evergreen	broadleaved	1995	22.0641	von Fischer et al. (1995)	Lavergne et al. (2020)
461	18.3	-65.783	643.5	A	BET	evergreen	broadleaved	1995	22.7641	von Fischer et al. (1995)	Lavergne et al. (2020)
461	18.3	-65.783	643.5	A	BET	evergreen	broadleaved	1995	24.2641	von Fischer et al. (1995)	Lavergne et al. (2020)
461	18.3	-65.783	643.5	A	BET	evergreen	broadleaved	1995	23.9641	von Fischer et al. (1995)	Lavergne et al. (2020)
461	18.3	-65.783	643.5	A	BET	evergreen	broadleaved	1995	24.9641	von Fischer et al. (1995)	Lavergne et al. (2020)
461	18.3	-65.783	643.5	A	BET	evergreen	broadleaved	1995	23.0641	von Fischer et al. (1995)	Lavergne et al. (2020)
461	18.3	-65.783	643.5	A	BET	evergreen	broadleaved	1995	22.2641	von Fischer et al. (1995)	Lavergne et al. (2020)
461	18.3	-65.783	643.5	A	BET	evergreen	broadleaved	1995	23.6641	von Fischer et al. (1995)	Lavergne et al. (2020)
461	18.3	-65.783	643.5	A	BET	evergreen	broadleaved	1995	21.6975	von Fischer et al. (1995)	Lavergne et al. (2020)
461	18.3	-65.783	643.5	A	BET	evergreen	broadleaved	1995	22.6975	von Fischer et al. (1995)	Lavergne et al. (2020)
461	18.3	-65.783	643.5	A	BET	evergreen	broadleaved	1995	24.2641	von Fischer et al. (1995)	Lavergne et al. (2020)
461	18.3	-65.783	643.5	A	BDT	deciduous	broadleaved	1995	23.3141	von Fischer et al. (1995)	Lavergne et al. (2020)
462	10.617	-61.267	37.5	A	BET	evergreen	broadleaved	2002	19.1742	Broadmeadow et al. (2002)	Lavergne et al. (2020)
462	10.617	-61.267	37.5	A	BET	evergreen	broadleaved	2002	21.5142	Broadmeadow et al. (2002)	Lavergne et al. (2020)
462	10.617	-61.267	37.5	A	BET	evergreen	broadleaved	2002	20.3142	Broadmeadow et al. (2002)	Lavergne et al. (2020)
463	10.717	-61.25	655.6	A	BET	evergreen	broadleaved	2002	21.5894	Broadmeadow et al. (2002)	Lavergne et al. (2020)
463	10.717	-61.25	655.6	A	BET	evergreen	broadleaved	2002	23.2474	Broadmeadow et al. (2002)	Lavergne et al. (2020)
464	-2.5	-60	133	A	BDT	deciduous	broadleaved	1993	23.1292	Kapos et al. (1993)	Lavergne et al. (2020)
464	-2.5	-60	133	A	BET	evergreen	broadleaved	1993	23.7292	Kapos et al. (1993)	Lavergne et al. (2020)
465	-2.5	-54.967	1	A	BDT	deciduous	broadleaved	1999	23.2757	Magnus et al. (1999)	Lavergne et al. (2020)
465	-2.5	-54.967	1	A	BET	evergreen	broadleaved	1999	24.3757	Magnus et al. (1999)	Lavergne et al. (2020)
465	-2.5	-54.967	1	A	BET	evergreen	broadleaved	1999	22.6757	Magnus et al. (1999)	Lavergne et al. (2020)
465	-2.5	-54.967	1	A	BET	evergreen	broadleaved	1999	21.3757	Magnus et al. (1999)	Lavergne et al. (2020)
465	-2.5	-54.967	1	A	BET	evergreen	broadleaved	1999	20.0757	Magnus et al. (1999)	Lavergne et al. (2020)
465	-2.5	-54.967	1	A	BET	evergreen	broadleaved	1999	22.3757	Magnus et al. (1999)	Lavergne et al. (2020)
465	-2.5	-54.967	1	A	BET	evergreen	broadleaved	1999	23.7757	Magnus et al. (1999)	Lavergne et al. (2020)
465	-2.5	-54.967	1	A	BET	evergreen	broadleaved	1999	20.7757	Magnus et al. (1999)	Lavergne et al. (2020)
465	-2.5	-54.967	1	A	BET	evergreen	broadleaved	1999	23.9757	Magnus et al. (1999)	Lavergne et al. (2020)
465	-2.5	-54.967	1	A	BET	evergreen	broadleaved	1999	22.2757	Magnus et al. (1999)	Lavergne et al. (2020)
465	-2.5	-54.967	1	A	BET	evergreen	broadleaved	1999	23.1757	Magnus et al. (1999)	Lavergne et al. (2020)
465	-2.5	-54.967	1	A	BET	evergreen	broadleaved	1999	25.5757	Magnus et al. (1999)	Lavergne et al. (2020)
465	-2.5	-54.967	1	A	BET	evergreen	broadleaved	1999	22.2757	Magnus et al. (1999)	Lavergne et al. (2020)
465	-2.5	-54.967	1	A	BET	evergreen	broadleaved	1999	23.5757	Magnus et al. (1999)	Lavergne et al. (2020)
465	-2.5	-54.967	1	A	BET	evergreen	broadleaved	1999	23.9757	Magnus et al. (1999)	Lavergne et al. (2020)
465	-2.5	-54.967	1	A	BET	evergreen	broadleaved	1999	20.8757	Magnus et al. (1999)	Lavergne et al. (2020)
465	-2.5	-54.967	1	A	BET	evergreen	broadleaved	1999	21.3757	Magnus et al. (1999)	Lavergne et al. (2020)
465	-2.5	-54.967	1	A	BET	evergreen	broadleaved	1999	23.4757	Magnus et al. (1999)	Lavergne et al. (2020)
465	-2.5	-54.967	1	A	BET	evergreen	broadleaved	1999	20.5757	Magnus et al. (1999)	Lavergne et al. (2020)
465	-2.5	-54.967	1	A	BET	evergreen	broadleaved	1999	24.0757	Magnus et al. (1999)	Lavergne et al. (2020)
465	-2.5	-54.967	1	A	BET	evergreen	broadleaved	1999	23.0757	Magnus et al. (1999)	Lavergne et al. (2020)
465	-2.5	-54.967	1	A	BET	evergreen	broadleaved	1999	22.3757	Magnus et al. (1999)	Lavergne et al. (2020)
465	-2.5	-54.967	1	A	BET	evergreen	broadleaved	1999	23.8757	Magnus et al. (1999)	Lavergne et al. (2020)
466	-2.85	-54.95	198	A	BDT	deciduous	broadleaved	2007	20.9616	Domingues et al. (2007)	Lavergne et al. (2020)
466	-2.85	-54.95	198	A	BDT	deciduous	broadleaved	2007	20.4616	Domingues et al. (2007)	Lavergne et al. (2020)
466	-2.85	-54.95	198	A	BET	evergreen	broadleaved	2007	25.6616	Domingues et al. (2007)	Lavergne et al. (2020)
466	-2.85	-54.95	198	A	BET	evergreen	broadleaved	2007	22.5616	Domingues et al. (2007)	Lavergne et al. (2020)
466	-2.85	-54.95	198	A	BET	evergreen	broadleaved	2007	22.0616	Domingues et al. (2007)	Lavergne et al. (2020)
466	-2.85	-54.95	198	A	BET	evergreen	broadleaved	2007	22.1616	Domingues et al. (2007)	Lavergne et al. (2020)
466	-2.85	-54.95	198	A	BET	evergreen	broadleaved	2007	27.8616	Domingues et al. (2007)	Lavergne et al. (2020)
466	-2.85	-54.95	198	A	BET	evergreen	broadleaved	2007	24.6616	Domingues et al. (2007)	Lavergne et al. (2020)
466	-2.85	-54.95	198	A	BET	evergreen	broadleaved	2007	23.4616	Domingues et al. (2007)	Lavergne et al. (2020)
466	-2.85	-54.95	198	A	BET	evergreen	broadleaved	2007	22.2616	Domingues et al. (2007)	Lavergne et al. (2020)
466	-2.85	-54.95	198	A	BET	evergreen	broadleaved	2007	23.8616	Domingues et al. (2007)	Lavergne et al. (2020)
466	-2.85	-54.95	198	A	BET	evergreen	broadleaved	2007	25.3116	Domingues et al. (2007)	Lavergne et al. (2020)
466	-2.85	-54.95	198	A	BET	evergreen	broadleaved	2007	22.0616	Domingues et al. (2007)	Lavergne et al. (2020)
466	-2.85	-54.95	198	A	BET	evergreen	broadleaved	2007	20.1616	Domingues et al. (2007)	Lavergne et al. (2020)
466	-2.85	-54.95	198	A	BET	evergreen	broadleaved	2007	26.5616	Domingues et al. (2007)	Lavergne et al. (2020)
466	-2.85	-54.95	198	A	BET	evergreen	broadleaved	2007	24.1616	Domingues et al. (2007)	Lavergne et al. (2020)
466	-2.85	-54.95	198	A	BET	evergreen	broadleaved	2007	22.3616	Domingues et al. (2007)	Lavergne et al. (2020)
466	-2.85	-54.95	198	A	BET	evergreen	broadleaved	2007	24.0616	Domingues et al. (2007)	Lavergne et al. (2020)
466	-2.85	-54.95	198	A	BET	evergreen	broadleaved	2007	24.2616	Domingues et al. (2007)	Lavergne et al. (2020)
466	-2.85	-54.95	198	A	BET	evergreen	broadleaved	2007	25.9616	Domingues et al. (2007)	Lavergne et al. (2020)
466	-2.85	-54.95	198	A	BET	evergreen	broadleaved	2007	21.3616	Domingues et al. (2007)	Lavergne et al. (2020)
466	-2.85	-54.95	198	A	BET	evergreen	broadleaved	2007	25.4616	Domingues et al. (2007)	Lavergne et al. (2020)
466	-2.85	-54.95	198	A	BET	evergreen	broadleaved	2007	23.2616	Domingues et al. (2007)	Lavergne et al. (2020)
466	-2.85	-54.95	198	A	BET	evergreen	broadleaved	2007	27.5616	Domingues et al. (2007)	Lavergne et al. (2020)
466	-2.85	-54.95	198	A	BET	evergreen	broadleaved	2007	23.0616	Domingues et al. (2007)	Lavergne et al. (2020)
466	-2.85	-54.95	198	A	BET	evergreen	broadleaved	2007	22.0616	Domingues et al. (2007)	Lavergne et al. (2020)
466	-2.85	-54.95	198	A	BET	evergreen	broadleaved	2007	27.0616	Domingues et al. (2007)	Lavergne et al. (2020)
467	5.3	-53.5	129	A	BET	evergreen	broadleaved	2000	21.3215	Bonal et al. (2000)	Lavergne et al. (2020)
467	5.3	-53.5	129	A	BET	evergreen	broadleaved	2000	20.5215	Bonal et al. (2000)	Lavergne et al. (2020)
467	5.3	-53.5	129	A	BET	evergreen	broadleaved	2000	21.7215	Bonal et al. (2000)	Lavergne et al. (2020)
467	5.3	-53.5	129	A	BET	evergreen	broadleaved	2000	22.8215	Bonal et al. (2000)	Lavergne et al. (2020)
467	5.3	-53.5	129	A	BET	evergreen	broadleaved	2000	23.8215	Bonal et al. (2000)	Lavergne et al. (2020)
467	5.3	-53.5	129	A	BET	evergreen	broadleaved	2000	21.0215	Bonal et al. (2000)	Lavergne et al. (2020)
467	5.3	-53.5	129	A	BET	evergreen	broadleaved	2000	23.8215	Bonal et al. (2000)	Lavergne et al. (2020)
467	5.3	-53.5	129	A	BET	evergreen	broadleaved	2000	22.0215	Bonal et al. (2000)	Lavergne et al. (2020)
467	5.3	-53.5	129	A	BET	evergreen	broadleaved	2000	23.2215	Bonal et al. (2000)	Lavergne et al. (2020)
467	5.3	-53.5	129	A	BET	evergreen	broadleaved	2000	23.2215	Bonal et al. (2000)	Lavergne et al. (2020)
467	5.3	-53.5	129	A	BET	evergreen	broadleaved	2000	23.9215	Bonal et al. (2000)	Lavergne et al. (2020)
467	5.3	-53.5	129	A	BET	evergreen	broadleaved	2000	22.8215	Bonal et al. (2000)	Lavergne et al. (2020)
467	5.3	-53.5	129	A	BET	evergreen	broadleaved	2000	24.3215	Bonal et al. (2000)	Lavergne et al. (2020)
467	5.3	-53.5	129	A	BET	evergreen	broadleaved	2000	21.3215	Bonal et al. (2000)	Lavergne et al. (2020)
467	5.3	-53.5	129	A	BET	evergreen	broadleaved	2000	26.9215	Bonal et al. (2000)	Lavergne et al. (2020)
467	5.3	-53.5	129	A	BET	evergreen	broadleaved	2000	20.4215	Bonal et al. (2000)	Lavergne et al. (2020)
467	5.3	-53.5	129	A	BET	evergreen	broadleaved	2000	23.4215	Bonal et al. (2000)	Lavergne et al. (2020)
467	5.3	-53.5	129	A	BET	evergreen	broadleaved	2000	22.8215	Bonal et al. (2000)	Lavergne et al. (2020)
467	5.3	-53.5	129	A	BET	evergreen	broadleaved	2000	24.2215	Bonal et al. (2000)	Lavergne et al. (2020)
467	5.3	-53.5	129	A	BET	evergreen	broadleaved	2000	23.1215	Bonal et al. (2000)	Lavergne et al. (2020)
467	5.3	-53.5	129	A	BET	evergreen	broadleaved	2000	22.7215	Bonal et al. (2000)	Lavergne et al. (2020)
467	5.3	-53.5	129	A	BET	evergreen	broadleaved	2000	22.9215	Bonal et al. (2000)	Lavergne et al. (2020)
467	5.3	-53.5	129	A	BET	evergreen	broadleaved	2000	21.8215	Bonal et al. (2000)	Lavergne et al. (2020)
467	5.3	-53.5	129	A	BET	evergreen	broadleaved	2000	20.1215	Bonal et al. (2000)	Lavergne et al. (2020)
467	5.3	-53.5	129	A	BET	evergreen	broadleaved	2000	25.0215	Bonal et al. (2000)	Lavergne et al. (2020)
467	5.3	-53.5	129	A	BET	evergreen	broadleaved	2000	20.9215	Bonal et al. (2000)	Lavergne et al. (2020)
467	5.3	-53.5	129	A	BET	evergreen	broadleaved	2000	22.5215	Bonal et al. (2000)	Lavergne et al. (2020)
467	5.3	-53.5	129	A	BET	evergreen	broadleaved	2000	24.9215	Bonal et al. (2000)	Lavergne et al. (2020)
467	5.3	-53.5	129	A	BET	evergreen	broadleaved	2000	21.2215	Bonal et al. (2000)	Lavergne et al. (2020)
467	5.3	-53.5	129	A	BET	evergreen	broadleaved	2000	23.2215	Bonal et al. (2000)	Lavergne et al. (2020)
467	5.3	-53.5	129	A	BET	evergreen	broadleaved	2000	20.8215	Bonal et al. (2000)	Lavergne et al. (2020)
467	5.3	-53.5	129	A	BET	evergreen	broadleaved	2000	22.3215	Bonal et al. (2000)	Lavergne et al. (2020)
467	5.3	-53.5	129	A	BET	evergreen	broadleaved	2000	22.2215	Bonal et al. (2000)	Lavergne et al. (2020)
467	5.3	-53.5	129	A	BET	evergreen	broadleaved	2000	23.8215	Bonal et al. (2000)	Lavergne et al. (2020)
467	5.3	-53.5	129	A	BET	evergreen	broadleaved	2000	22.3215	Bonal et al. (2000)	Lavergne et al. (2020)
467	5.3	-53.5	129	A	BET	evergreen	broadleaved	2000	22.1215	Bonal et al. (2000)	Lavergne et al. (2020)
467	5.3	-53.5	129	A	BDT	deciduous	broadleaved	2000	22.9215	Bonal et al. (2000)	Lavergne et al. (2020)
468	5	-53	229	A	BDT	deciduous	broadleaved	1994	22.23	Huc et al. (1994)	Lavergne et al. (2020)
468	5	-53	229	A	BET	evergreen	broadleaved	1994	22.8606	Huc et al. (1994)	Lavergne et al. (2020)
468	5	-53	229	A	BET	evergreen	broadleaved	1994	20.39	Huc et al. (1994)	Lavergne et al. (2020)
468	5	-53	229	A	BET	evergreen	broadleaved	1994	19.33	Huc et al. (1994)	Lavergne et al. (2020)
468	5	-53	229	A	BET	evergreen	broadleaved	1994	22.18	Huc et al. (1994)	Lavergne et al. (2020)
469	5.03	-53	68	A	BET	evergreen	broadleaved	1997	22.339	Buchmann et al. (1997)	Lavergne et al. (2020)
469	5.03	-53	68	A	BET	evergreen	broadleaved	1997	24.859	Buchmann et al. (1997)	Lavergne et al. (2020)
469	5.03	-53	68	A	BET	evergreen	broadleaved	1997	26.089	Buchmann et al. (1997)	Lavergne et al. (2020)
469	5.03	-53	68	A	BET	evergreen	broadleaved	1997	19.839	Buchmann et al. (1997)	Lavergne et al. (2020)
469	5.03	-53	68	A	BET	evergreen	broadleaved	1997	26.039	Buchmann et al. (1997)	Lavergne et al. (2020)
469	5.03	-53	68	A	BET	evergreen	broadleaved	1997	19.289	Buchmann et al. (1997)	Lavergne et al. (2020)
469	5.03	-53	68	A	BET	evergreen	broadleaved	1997	26.539	Buchmann et al. (1997)	Lavergne et al. (2020)
469	5.03	-53	68	A	BET	evergreen	broadleaved	1997	22.189	Buchmann et al. (1997)	Lavergne et al. (2020)
470	5.33	-52.83	22	A	BDT	deciduous	broadleaved	2000	22.0215	Bonal et al. (2000)	Lavergne et al. (2020)
470	5.33	-52.83	22	A	BDT	deciduous	broadleaved	2000	23.7215	Bonal et al. (2000)	Lavergne et al. (2020)
470	5.33	-52.83	22	A	BDT	deciduous	broadleaved	2000	21.3215	Bonal et al. (2000)	Lavergne et al. (2020)
470	5.33	-52.83	22	A	BDT	deciduous	broadleaved	2000	23.1215	Bonal et al. (2000)	Lavergne et al. (2020)
470	5.33	-52.83	22	A	BDT	deciduous	broadleaved	2000	23.6215	Bonal et al. (2000)	Lavergne et al. (2020)
470	5.33	-52.83	22	A	BET	evergreen	broadleaved	2000	21.5215	Bonal et al. (2000)	Lavergne et al. (2020)
470	5.33	-52.83	22	A	BET	evergreen	broadleaved	2000	22.9215	Bonal et al. (2000)	Lavergne et al. (2020)
470	5.33	-52.83	22	A	BET	evergreen	broadleaved	2000	23.9215	Bonal et al. (2000)	Lavergne et al. (2020)
470	5.33	-52.83	22	A	BET	evergreen	broadleaved	2000	23.2215	Bonal et al. (2000)	Lavergne et al. (2020)
470	5.33	-52.83	22	A	BET	evergreen	broadleaved	2000	22.5215	Bonal et al. (2000)	Lavergne et al. (2020)
470	5.33	-52.83	22	A	BET	evergreen	broadleaved	2000	21.8215	Bonal et al. (2000)	Lavergne et al. (2020)
470	5.33	-52.83	22	A	BET	evergreen	broadleaved	2000	22.4215	Bonal et al. (2000)	Lavergne et al. (2020)
470	5.33	-52.83	22	A	BET	evergreen	broadleaved	2000	23.0215	Bonal et al. (2000)	Lavergne et al. (2020)
470	5.33	-52.83	22	A	BET	evergreen	broadleaved	2000	23.2215	Bonal et al. (2000)	Lavergne et al. (2020)
470	5.33	-52.83	22	A	BET	evergreen	broadleaved	2000	21.1215	Bonal et al. (2000)	Lavergne et al. (2020)
470	5.33	-52.83	22	A	BET	evergreen	broadleaved	2000	20.6215	Bonal et al. (2000)	Lavergne et al. (2020)
470	5.33	-52.83	22	A	BET	evergreen	broadleaved	2000	21.0215	Bonal et al. (2000)	Lavergne et al. (2020)
470	5.33	-52.83	22	A	BET	evergreen	broadleaved	2000	23.6215	Bonal et al. (2000)	Lavergne et al. (2020)
470	5.33	-52.83	22	A	BET	evergreen	broadleaved	2000	24.1215	Bonal et al. (2000)	Lavergne et al. (2020)
470	5.33	-52.83	22	A	BET	evergreen	broadleaved	2000	23.9215	Bonal et al. (2000)	Lavergne et al. (2020)
470	5.33	-52.83	22	A	BET	evergreen	broadleaved	2000	22.4215	Bonal et al. (2000)	Lavergne et al. (2020)
470	5.33	-52.83	22	A	BET	evergreen	broadleaved	2000	24.5215	Bonal et al. (2000)	Lavergne et al. (2020)
470	5.33	-52.83	22	A	BET	evergreen	broadleaved	2000	21.8215	Bonal et al. (2000)	Lavergne et al. (2020)
470	5.33	-52.83	22	A	BET	evergreen	broadleaved	2000	24.5215	Bonal et al. (2000)	Lavergne et al. (2020)
470	5.33	-52.83	22	A	BET	evergreen	broadleaved	2000	25.3215	Bonal et al. (2000)	Lavergne et al. (2020)
470	5.33	-52.83	22	A	BET	evergreen	broadleaved	2000	23.7215	Bonal et al. (2000)	Lavergne et al. (2020)
470	5.33	-52.83	22	A	BET	evergreen	broadleaved	2000	22.9215	Bonal et al. (2000)	Lavergne et al. (2020)
470	5.33	-52.83	22	A	BET	evergreen	broadleaved	2000	19.8215	Bonal et al. (2000)	Lavergne et al. (2020)
470	5.33	-52.83	22	A	BET	evergreen	broadleaved	2000	24.2215	Bonal et al. (2000)	Lavergne et al. (2020)
470	5.33	-52.83	22	A	BET	evergreen	broadleaved	2000	24.1215	Bonal et al. (2000)	Lavergne et al. (2020)
470	5.33	-52.83	22	A	BET	evergreen	broadleaved	2000	23.9215	Bonal et al. (2000)	Lavergne et al. (2020)
470	5.33	-52.83	22	A	BET	evergreen	broadleaved	2000	24.8215	Bonal et al. (2000)	Lavergne et al. (2020)
470	5.33	-52.83	22	A	BET	evergreen	broadleaved	2000	23.5215	Bonal et al. (2000)	Lavergne et al. (2020)
470	5.33	-52.83	22	A	BET	evergreen	broadleaved	2000	24.5215	Bonal et al. (2000)	Lavergne et al. (2020)
470	5.33	-52.83	22	A	BET	evergreen	broadleaved	2000	22.9215	Bonal et al. (2000)	Lavergne et al. (2020)
470	5.33	-52.83	22	A	BET	evergreen	broadleaved	2000	23.0215	Bonal et al. (2000)	Lavergne et al. (2020)
470	5.33	-52.83	22	A	BET	evergreen	broadleaved	2000	21.9215	Bonal et al. (2000)	Lavergne et al. (2020)
470	5.33	-52.83	22	A	BET	evergreen	broadleaved	2000	24.8215	Bonal et al. (2000)	Lavergne et al. (2020)
470	5.33	-52.83	22	A	BET	evergreen	broadleaved	2000	22.7215	Bonal et al. (2000)	Lavergne et al. (2020)
470	5.33	-52.83	22	A	BET	evergreen	broadleaved	2000	21.0215	Bonal et al. (2000)	Lavergne et al. (2020)
470	5.33	-52.83	22	A	BET	evergreen	broadleaved	2000	22.1215	Bonal et al. (2000)	Lavergne et al. (2020)
470	5.33	-52.83	22	A	BET	evergreen	broadleaved	2000	24.0215	Bonal et al. (2000)	Lavergne et al. (2020)
470	5.33	-52.83	22	A	BET	evergreen	broadleaved	2000	23.7215	Bonal et al. (2000)	Lavergne et al. (2020)
470	5.33	-52.83	22	A	BET	evergreen	broadleaved	2000	24.5215	Bonal et al. (2000)	Lavergne et al. (2020)
470	5.33	-52.83	22	A	BET	evergreen	broadleaved	2000	22.9215	Bonal et al. (2000)	Lavergne et al. (2020)
471	-15.93	-47.88	1116	A	BDT	deciduous	broadleaved	1996	20.39	Franco et al. (2005)	Lavergne et al. (2020)
471	-15.93	-47.88	1116	A	BDT	deciduous	broadleaved	1996	18.45	Franco et al. (2005)	Lavergne et al. (2020)
471	-15.93	-47.88	1116	A	BET	evergreen	broadleaved	1996	19.29	Franco et al. (2005)	Lavergne et al. (2020)
471	-15.93	-47.88	1116	A	BET	evergreen	broadleaved	1996	22.03	Franco et al. (2005)	Lavergne et al. (2020)
471	-15.93	-47.88	1116	A	BET	evergreen	broadleaved	1996	21.9	Franco et al. (2005)	Lavergne et al. (2020)
471	-15.93	-47.88	1116	A	BET	evergreen	broadleaved	1996	21.1	Franco et al. (2005)	Lavergne et al. (2020)
471	-15.93	-47.88	1116	A	BET	evergreen	broadleaved	1996	21.08	Franco et al. (2005)	Lavergne et al. (2020)
471	-15.93	-47.88	1116	A	BET	evergreen	broadleaved	1996	19.46	Franco et al. (2005)	Lavergne et al. (2020)
471	-15.93	-47.88	1116	A	BET	evergreen	broadleaved	1996	19.02	Franco et al. (2005)	Lavergne et al. (2020)
472	-20.417	-44.833	765.2	A	BDT	deciduous	broadleaved	2001	19.7	Duarte et al. (2005)	Lavergne et al. (2020)
472	-20.417	-44.833	765.2	A	BET	evergreen	broadleaved	2005	24.5	Duarte et al. (2005)	Lavergne et al. (2020)
472	-20.417	-44.833	765.2	A	BET	evergreen	broadleaved	2001	20	Duarte et al. (2005)	Lavergne et al. (2020)
472	-20.417	-44.833	765.2	A	BET	evergreen	broadleaved	2001	16.9	Duarte et al. (2005)	Lavergne et al. (2020)
473	-22.9	-44	583	A	BET	evergreen	broadleaved	2001	22.8086	Duarte et al. (2005)	Lavergne et al. (2020)
474	-22.85	-44	538	A	BET	evergreen	broadleaved	2005	25.7	Duarte et al. (2005)	Lavergne et al. (2020)
475	-22.867	-42.525	60.2	A	BET	evergreen	broadleaved	2001	19.1	Scarano et al. (2001)	Lavergne et al. (2020)
475	-22.867	-42.525	60.2	A	BET	evergreen	broadleaved	2001	19.3	Scarano et al. (2001)	Lavergne et al. (2020)
475	-22.867	-42.525	60.2	A	BET	evergreen	broadleaved	2001	20.2	Scarano et al. (2001)	Lavergne et al. (2020)
476	-22.933	-42.217	5.8	A	BET	evergreen	broadleaved	2005	22.4	Scarano et al. (2001)	Lavergne et al. (2020)
476	-22.933	-42.217	5.8	A	BET	evergreen	broadleaved	2005	19.2	Scarano et al. (2001)	Lavergne et al. (2020)
476	-22.933	-42.217	5.8	A	BET	evergreen	broadleaved	2001	17.1	Scarano et al. (2001)	Lavergne et al. (2020)
476	-22.933	-42.217	5.8	A	BET	evergreen	broadleaved	2001	19.6	Scarano et al. (2001)	Lavergne et al. (2020)
476	-22.933	-42.217	5.8	A	BET	evergreen	broadleaved	2001	19.8	Scarano et al. (2001)	Lavergne et al. (2020)
476	-22.933	-42.217	5.8	A	BET	evergreen	broadleaved	2001	20.1	Scarano et al. (2001)	Lavergne et al. (2020)
477	-22.383	-41.75	0	A	BET	evergreen	broadleaved	2005	21.4	Scarano et al. (2001)	Lavergne et al. (2020)
477	-22.383	-41.75	0	A	BET	evergreen	broadleaved	2005	22.267	Scarano et al. (2001)	Lavergne et al. (2020)
477	-22.383	-41.75	0	A	BET	evergreen	broadleaved	2005	21.05	Scarano et al. (2001)	Lavergne et al. (2020)
478	38.5	-8	212	A	NET	evergreen	needleleaved	2001	19.7481	Hemming et al. (2005)	Lavergne et al. (2020)
479	52.3	-7.9	58	G	NET	evergreen	needleleaved	2001	23.9451	Hemming et al. (2005)	Lavergne et al. (2020)
480	41.78	-5.42	766	G	NET	evergreen	needleleaved	2002	17.8755	Escudero et al. (2008)	Lavergne et al. (2020)
480	41.78	-5.42	766	G	NET	evergreen	needleleaved	2002	18.3671	Escudero et al. (2008)	Lavergne et al. (2020)
480	41.78	-5.42	766	G	NET	evergreen	needleleaved	2002	19.9373	Escudero et al. (2008)	Lavergne et al. (2020)
480	41.78	-5.42	766	G	NET	evergreen	needleleaved	2002	17.7606	Escudero et al. (2008)	Lavergne et al. (2020)
480	41.78	-5.42	766	G	NET	evergreen	needleleaved	2002	16.3736	Escudero et al. (2008)	Lavergne et al. (2020)
480	41.78	-5.42	766	A	BET	evergreen	broadleaved	2002	19.7278	Escudero et al. (2008)	Lavergne et al. (2020)
480	41.78	-5.42	766	A	BET	evergreen	broadleaved	2002	18.649	Escudero et al. (2008)	Lavergne et al. (2020)
480	41.78	-5.42	766	A	BET	evergreen	broadleaved	2002	18.2725	Escudero et al. (2008)	Lavergne et al. (2020)
480	41.78	-5.42	766	A	BET	evergreen	broadleaved	2002	19.2929	Escudero et al. (2008)	Lavergne et al. (2020)
480	41.78	-5.42	766	A	BDT	deciduous	broadleaved	2002	20.1471	Escudero et al. (2008)	Lavergne et al. (2020)
480	41.78	-5.42	766	A	BDT	deciduous	broadleaved	2002	21.0818	Escudero et al. (2008)	Lavergne et al. (2020)
480	41.78	-5.42	766	A	BDT	deciduous	broadleaved	2002	21.6075	Escudero et al. (2008)	Lavergne et al. (2020)
480	41.78	-5.42	766	A	BDT	deciduous	broadleaved	2002	21.4181	Escudero et al. (2008)	Lavergne et al. (2020)
480	41.78	-5.42	766	A	BDT	deciduous	broadleaved	2002	19.45	Escudero et al. (2008)	Lavergne et al. (2020)
480	41.78	-5.42	766	A	BDT	deciduous	broadleaved	2002	19.1513	Escudero et al. (2008)	Lavergne et al. (2020)
480	41.78	-5.42	766	A	BDT	deciduous	broadleaved	2002	20.2415	Escudero et al. (2008)	Lavergne et al. (2020)
480	41.78	-5.42	766	A	BDT	deciduous	broadleaved	2002	18.3039	Escudero et al. (2008)	Lavergne et al. (2020)
481	56.383	-4.533	843.7	A	BDT	deciduous	broadleaved	1989	20.3009	Friend et al. (1989)	Lavergne et al. (2020)
482	56.6	-3.8	390	G	NET	evergreen	needleleaved	2001	21.7773	Hemming et al. (2005)	Lavergne et al. (2020)
483	51.44	-2.62	9	A	NDT	deciduous	needleleaved	1993	21.6742	Collister et al. (1994)	Lavergne et al. (2020)
483	51.44	-2.62	9	A	BDT	deciduous	broadleaved	1993	23.3601	Collister et al. (1994)	Lavergne et al. (2020)
483	51.44	-2.62	9	A	BDT	deciduous	broadleaved	1993	22.7273	Collister et al. (1994)	Lavergne et al. (2020)
483	51.44	-2.62	9	A	NDT	deciduous	needleleaved	1993	23.4657	Collister et al. (1994)	Lavergne et al. (2020)
484	51.6	-2.22	136	A	NDT	deciduous	needleleaved	1994	19.0838	Collister et al. (1994)	Lavergne et al. (2020)
484	51.6	-2.22	136	A	NDT	deciduous	needleleaved	1994	21.497	Collister et al. (1994)	Lavergne et al. (2020)
485	51.77	-1.28	57	A	BDT	deciduous	broadleaved	2000	20.0617	Dungait et al. (2008)	Lavergne et al. (2020)
485	51.77	-1.28	57	A	BDT	deciduous	broadleaved	2000	19.852	Dungait et al. (2008)	Lavergne et al. (2020)
485	51.77	-1.28	57	A	BDT	deciduous	broadleaved	2000	21.3219	Dungait et al. (2008)	Lavergne et al. (2020)
486	51.4273	-0.564811	55.8	G	BDT	deciduous	broadleaved	2011	21.0957	Sheldon et al (2020)	Lavergne et al. (2020)
487	48.844	2.35959	34	G	BDT	deciduous	broadleaved	2011	20.5954	Sheldon et al (2020)	Lavergne et al. (2020)
488	43.583	3.967	2	A	BDT	deciduous	broadleaved	1997	19.7069	Damesin et al. (1997)	Lavergne et al. (2020)
489	52.1	5.6	11	G	NET	evergreen	needleleaved	2001	20.9783	Hemming et al. (2005)	Lavergne et al. (2020)
490	45.05	5.67	315	A	BDT	deciduous	broadleaved	2006	21.24	Keitel et al. (2006)	Lavergne et al. (2020)
491	44.07	5.83	809	A	BDT	deciduous	broadleaved	2006	19.541	Keitel et al. (2006)	Lavergne et al. (2020)
492	50.49	6.42	489	A	BDT	deciduous	broadleaved	1992	20.1541	Schleser (1992)	Lavergne et al. (2020)
493	48.6	7.1	380	A	BDT	deciduous	broadleaved	2001	21.1063	Hemming et al. (2005)	Lavergne et al. (2020)
494	47.47	7.5	529	G	NET	evergreen	needleleaved	1999	20.2398	Chevillat et al. (2005)	Lavergne et al. (2020)
494	47.47	7.5	529	G	NET	evergreen	needleleaved	1999	18.1352	Chevillat et al. (2005)	Lavergne et al. (2020)
494	47.47	7.5	529	G	NET	evergreen	needleleaved	1999	18.3756	Chevillat et al. (2005)	Lavergne et al. (2020)
494	47.47	7.5	529	G	NDT	deciduous	needleleaved	1999	20.7962	Chevillat et al. (2005)	Lavergne et al. (2020)
494	47.47	7.5	529	A	BDT	deciduous	broadleaved	1999	19.2021	Chevillat et al. (2005)	Lavergne et al. (2020)
494	47.47	7.5	529	A	BDT	deciduous	broadleaved	1999	20.4707	Chevillat et al. (2005)	Lavergne et al. (2020)
494	47.47	7.5	529	A	BDT	deciduous	broadleaved	1999	19.3278	Chevillat et al. (2005)	Lavergne et al. (2020)
494	47.47	7.5	529	A	BDT	deciduous	broadleaved	1999	19.3068	Chevillat et al. (2005)	Lavergne et al. (2020)
494	47.47	7.5	529	A	BDT	deciduous	broadleaved	1999	19.4325	Chevillat et al. (2005)	Lavergne et al. (2020)
494	47.47	7.5	529	A	BDT	deciduous	broadleaved	1999	20.3448	Chevillat et al. (2005)	Lavergne et al. (2020)
495	47.47	7.52	506	A	BDT	deciduous	broadleaved	2006	24.0251	Keitel et al. (2006)	Lavergne et al. (2020)
496	48	7.85	270	A	BDT	deciduous	broadleaved	2006	21.2222	Keitel et al. (2006)	Lavergne et al. (2020)
497	48	8.4	776	A	BDT	deciduous	broadleaved	2006	22.0524	Keitel et al. (2006)	Lavergne et al. (2020)
498	48.08	8.9	888	A	BDT	deciduous	broadleaved	2006	21.4919	Keitel et al. (2006)	Lavergne et al. (2020)
499	50.983	9.3	315	A	BDT	deciduous	broadleaved	2002	19.3478	Holscher et al. (2002)	Lavergne et al. (2020)
500	46.4	9.8	2606	G	NET	evergreen	needleleaved	1992	19.3241	Kloeppel et al. (1998)	Lavergne et al. (2020)
500	46.4	9.8	2606	G	NDT	deciduous	needleleaved	1992	20.2679	Kloeppel et al. (1998)	Lavergne et al. (2020)
501	46	9.8	1917	G	NET	evergreen	needleleaved	1992	16.9961	Kloeppel et al. (1998)	Lavergne et al. (2020)
501	46	9.8	1917	G	NDT	deciduous	needleleaved	1992	19.0435	Kloeppel et al. (1998)	Lavergne et al. (2020)
502	51.22	10.45	209	A	BDT	deciduous	broadleaved	2006	21.4576	Keitel et al. (2006)	Lavergne et al. (2020)
503	51.1	10.5	285	A	BDT	deciduous	broadleaved	2001	23.3763	Hemming et al. (2005)	Lavergne et al. (2020)
504	51.083	10.517	336	A	BDT	deciduous	broadleaved	2004	19.3797	Holscher (2004)	Lavergne et al. (2020)
504	51.083	10.517	336	A	BDT	deciduous	broadleaved	2004	19.7197	Holscher (2004)	Lavergne et al. (2020)
504	51.083	10.517	336	A	BDT	deciduous	broadleaved	2004	19.3797	Holscher (2004)	Lavergne et al. (2020)
504	51.083	10.517	336	A	BDT	deciduous	broadleaved	2004	19.5197	Holscher (2004)	Lavergne et al. (2020)
504	51.083	10.517	336	A	BDT	deciduous	broadleaved	2004	18.0197	Holscher (2004)	Lavergne et al. (2020)
504	51.083	10.517	336	A	BDT	deciduous	broadleaved	2004	19.4497	Holscher (2004)	Lavergne et al. (2020)
505	48.3	11.1	520	A	BDT	deciduous	broadleaved	2006	22.2334	Keitel et al. (2006)	Lavergne et al. (2020)
506	44.6	11.1	30	A	NDT	deciduous	needleleaved	2001	21.751	Hemming et al. (2005)	Lavergne et al. (2020)
507	49.8	11.2	300	A	BDT	deciduous	broadleaved	2006	20.5834	Keitel et al. (2006)	Lavergne et al. (2020)
508	45.9	11.3	1071	G	NET	evergreen	needleleaved	2001	19.6875	Hemming et al. (2005)	Lavergne et al. (2020)
509	42.37	11.53	6	G	NET	evergreen	needleleaved	1986	15.546	Valentini et al. (1992)	Lavergne et al. (2020)
509	42.37	11.53	6	A	BET	evergreen	broadleaved	1986	19.2387	Valentini et al. (1992)	Lavergne et al. (2020)
509	42.37	11.53	6	A	BET	evergreen	broadleaved	1986	19.0293	Valentini et al. (1992)	Lavergne et al. (2020)
509	42.37	11.53	6	A	NET	evergreen	needleleaved	1986	19.291	Valentini et al. (1992)	Lavergne et al. (2020)
509	42.37	11.53	6	A	BDT	deciduous	broadleaved	1986	20.0245	Valentini et al. (1992)	Lavergne et al. (2020)
509	42.37	11.53	6	A	BDT	deciduous	broadleaved	1986	20.3496	Valentini et al. (1992)	Lavergne et al. (2020)
510	55	11.6	0	A	BDT	deciduous	broadleaved	2001	24.0549	Valentini et al. (1992)	Lavergne et al. (2020)
511	46.35	11.83	2008	A	BET	evergreen	broadleaved	1996	21.2256	Hemming et al. (2005)	Lavergne et al. (2020)
511	46.35	11.83	2008	A	BDT	deciduous	broadleaved	1996	22.8997	Gerdol et al. (2000)	Lavergne et al. (2020)
512	42.4	11.9	168	A	BDT	deciduous	broadleaved	2001	20.5814	Gerdol et al. (2000)	Lavergne et al. (2020)
513	46.53	12.13	1224	G	NET	evergreen	needleleaved	1986	18.5915	Valentini et al. (1992)	Lavergne et al. (2020)
513	46.53	12.13	1224	G	NET	evergreen	needleleaved	1986	19.8479	Valentini et al. (1992)	Lavergne et al. (2020)
513	46.53	12.13	1224	G	NDT	deciduous	needleleaved	1986	21.1073	Valentini et al. (1992)	Lavergne et al. (2020)
514	46.33	12.32	578	G	NET	evergreen	needleleaved	1986	20.5822	Valentini et al. (1992)	Lavergne et al. (2020)
514	46.33	12.32	578	G	NET	evergreen	needleleaved	1986	21.1073	Valentini et al. (1992)	Lavergne et al. (2020)
514	46.33	12.32	578	G	NDT	deciduous	needleleaved	1986	21.8435	Valentini et al. (1992)	Lavergne et al. (2020)
515	41.9	12.5	56	G	NET	evergreen	needleleaved	2004	17.9	Alessio et al. (2004)	Lavergne et al. (2020)
515	41.9	12.5	56	A	BET	evergreen	broadleaved	2004	15.8	Alessio et al. (2004)	Lavergne et al. (2020)
516	47	12.6	2216	A	BET	evergreen	broadleaved	1988	20.2433	Korner et al. (1988)	Lavergne et al. (2020)
516	47	12.6	2216	A	BET	evergreen	broadleaved	1988	18.1633	Korner et al. (1988)	Lavergne et al. (2020)
516	47	12.6	2216	A	BET	evergreen	broadleaved	1988	17.8233	Korner et al. (1988)	Lavergne et al. (2020)
516	47	12.6	2216	A	BDT	deciduous	broadleaved	1988	19.2733	Korner et al. (1988)	Lavergne et al. (2020)
517	50.9	13.5	473	G	NET	evergreen	needleleaved	2001	19.1456	Hemming et al. (2005)	Lavergne et al. (2020)
518	46.25	14.2	886	G	NET	evergreen	needleleaved	1992	18.7296	Kloeppel et al. (1998)	Lavergne et al. (2020)
518	46.25	14.2	886	G	NDT	deciduous	needleleaved	1992	20.679	Kloeppel et al. (1998)	Lavergne et al. (2020)
519	-23	15	465	A	BDT	deciduous	broadleaved	1996	18.4279	Schulze et al. (1996)	Lavergne et al. (2020)
520	45.55	15.15	143	G	NET	evergreen	needleleaved	1992	18.3845	Kloeppel et al. (1998)	Lavergne et al. (2020)
520	45.55	15.15	143	G	NDT	deciduous	needleleaved	1992	20.511	Kloeppel et al. (1998)	Lavergne et al. (2020)
521	-22.7	15.8	1641	A	BET	evergreen	broadleaved	1996	16.5381	Schulze et al. (1996)	Lavergne et al. (2020)
521	-22.7	15.8	1641	A	BDT	deciduous	broadleaved	1996	17.0281	Schulze et al. (1996)	Lavergne et al. (2020)
521	-22.7	15.8	1641	A	BDT	deciduous	broadleaved	1996	16.5581	Schulze et al. (1996)	Lavergne et al. (2020)
522	-28.48	16.67	21	A	BDT	deciduous	broadleaved	1999	20.5	Rundel et al. (1999)	Lavergne et al. (2020)
522	-28.48	16.67	21	A	BDT	deciduous	broadleaved	1999	17.8	Rundel et al. (1999)	Lavergne et al. (2020)
523	-28.167	17	585	A	BDT	deciduous	broadleaved	2001	17.4289	Wand et al. (2001)	Lavergne et al. (2020)
523	-28.167	17	585	A	BDT	deciduous	broadleaved	2001	15.2289	Wand et al. (2001)	Lavergne et al. (2020)
523	-28.167	17	585	A	BDT	deciduous	broadleaved	2001	15.9289	Wand et al. (2001)	Lavergne et al. (2020)
523	-28.167	17	585	A	BDT	deciduous	broadleaved	2001	19.5289	Wand et al. (2001)	Lavergne et al. (2020)
523	-28.167	17	585	A	BDT	deciduous	broadleaved	2001	14.5289	Wand et al. (2001)	Lavergne et al. (2020)
523	-28.167	17	585	A	BDT	deciduous	broadleaved	2001	16.2289	Wand et al. (2001)	Lavergne et al. (2020)
524	-28.23	17.08	478	A	BDT	deciduous	broadleaved	1999	17.8	Rundel et al. (1999)	Lavergne et al. (2020)
524	-28.23	17.08	478	A	BDT	deciduous	broadleaved	1999	15.4	Rundel et al. (1999)	Lavergne et al. (2020)
524	-28.23	17.08	478	A	BDT	deciduous	broadleaved	1999	15.5	Rundel et al. (1999)	Lavergne et al. (2020)
524	-28.23	17.08	478	A	BDT	deciduous	broadleaved	1999	18.1	Rundel et al. (1999)	Lavergne et al. (2020)
524	-28.23	17.08	478	A	BDT	deciduous	broadleaved	1999	18.2	Rundel et al. (1999)	Lavergne et al. (2020)
524	-28.23	17.08	478	A	BDT	deciduous	broadleaved	1999	14.5	Rundel et al. (1999)	Lavergne et al. (2020)
524	-28.23	17.08	478	A	BDT	deciduous	broadleaved	1999	18.9	Rundel et al. (1999)	Lavergne et al. (2020)
524	-28.23	17.08	478	A	BDT	deciduous	broadleaved	1999	18.1	Rundel et al. (1999)	Lavergne et al. (2020)
524	-28.23	17.08	478	A	BDT	deciduous	broadleaved	1999	17.5	Rundel et al. (1999)	Lavergne et al. (2020)
524	-28.23	17.08	478	A	BDT	deciduous	broadleaved	1999	15.8	Rundel et al. (1999)	Lavergne et al. (2020)
524	-28.23	17.08	478	A	BDT	deciduous	broadleaved	1999	13.8	Rundel et al. (1999)	Lavergne et al. (2020)
524	-28.23	17.08	478	A	BDT	deciduous	broadleaved	1999	18.7	Rundel et al. (1999)	Lavergne et al. (2020)
524	-28.23	17.08	478	A	BDT	deciduous	broadleaved	1999	18.1	Rundel et al. (1999)	Lavergne et al. (2020)
524	-28.23	17.08	478	A	BDT	deciduous	broadleaved	1999	14.8	Rundel et al. (1999)	Lavergne et al. (2020)
524	-28.23	17.08	478	A	BDT	deciduous	broadleaved	1999	16.8	Rundel et al. (1999)	Lavergne et al. (2020)
525	-32.067	18.333	21.2	A	BET	evergreen	broadleaved	2002	16.5053	Lamont et al. (2002)	Lavergne et al. (2020)
525	-32.067	18.333	21.2	A	BET	evergreen	broadleaved	2002	17.6903	Lamont et al. (2002)	Lavergne et al. (2020)
526	49.5	18.5	737	G	NET	evergreen	needleleaved	2001	20.6941	Lamont et al. (2002)	Lavergne et al. (2020)
527	-33.5	18.5	365	A	BET	evergreen	broadleaved	2002	18.2651	Lamont et al. (2002)	Lavergne et al. (2020)
527	-33.5	18.5	365	A	BET	evergreen	broadleaved	2002	18.2101	Lamont et al. (2002)	Lavergne et al. (2020)
527	-33.5	18.5	365	A	BET	evergreen	broadleaved	2002	19.0551	Lamont et al. (2002)	Lavergne et al. (2020)
527	-33.5	18.5	365	A	BET	evergreen	broadleaved	2002	17.9051	Lamont et al. (2002)	Lavergne et al. (2020)
527	-33.5	18.5	365	A	BET	evergreen	broadleaved	2002	19.1951	Lamont et al. (2002)	Lavergne et al. (2020)
527	-33.5	18.5	365	A	BET	evergreen	broadleaved	2002	17.5501	Lamont et al. (2002)	Lavergne et al. (2020)
527	-33.5	18.5	365	A	BET	evergreen	broadleaved	2002	17.9351	Lamont et al. (2002)	Lavergne et al. (2020)
528	-32.5	18.5	261	A	BET	evergreen	broadleaved	2002	18.9052	Lamont et al. (2002)	Lavergne et al. (2020)
528	-32.5	18.5	261	A	BET	evergreen	broadleaved	2002	16.1802	Lamont et al. (2002)	Lavergne et al. (2020)
528	-32.5	18.5	261	A	BET	evergreen	broadleaved	2002	18.0202	Lamont et al. (2002)	Lavergne et al. (2020)
529	-34	18.92	907	A	BET	evergreen	broadleaved	2002	20.405	Lamont et al. (2002)	Lavergne et al. (2020)
529	-34	18.92	907	A	BET	evergreen	broadleaved	2002	19.835	Lamont et al. (2002)	Lavergne et al. (2020)
529	-34	18.92	907	A	BET	evergreen	broadleaved	2002	18.33	Lamont et al. (2002)	Lavergne et al. (2020)
529	-34	18.92	907	A	BET	evergreen	broadleaved	2002	17.555	Lamont et al. (2002)	Lavergne et al. (2020)
530	-32	19	278	A	BET	evergreen	broadleaved	2002	17.8153	Lamont et al. (2002)	Lavergne et al. (2020)
530	-32	19	278	A	BET	evergreen	broadleaved	2002	17.8053	Lamont et al. (2002)	Lavergne et al. (2020)
531	-32.4	19.12	1576	A	BET	evergreen	broadleaved	2002	20.4052	Lamont et al. (2002)	Lavergne et al. (2020)
531	-32.4	19.12	1576	A	BET	evergreen	broadleaved	2002	19.6402	Lamont et al. (2002)	Lavergne et al. (2020)
531	-32.4	19.12	1576	A	BET	evergreen	broadleaved	2002	18.4552	Lamont et al. (2002)	Lavergne et al. (2020)
531	-32.4	19.12	1576	A	BET	evergreen	broadleaved	2002	18.7002	Lamont et al. (2002)	Lavergne et al. (2020)
532	64.3	20.42	198	G	NET	evergreen	needleleaved	1992	20.2801	Kloeppel et al. (1998)	Lavergne et al. (2020)
532	64.3	20.42	198	G	NDT	deciduous	needleleaved	1992	22.225	Kloeppel et al. (1998)	Lavergne et al. (2020)
533	-32	21	1233	A	BET	evergreen	broadleaved	2002	17.3103	Lamont et al. (2002)	Lavergne et al. (2020)
533	-32	21	1233	A	BET	evergreen	broadleaved	2002	16.7053	Lamont et al. (2002)	Lavergne et al. (2020)
533	-32	21	1233	A	BET	evergreen	broadleaved	2002	15.5753	Lamont et al. (2002)	Lavergne et al. (2020)
533	-32	21	1233	A	BET	evergreen	broadleaved	2002	17.3353	Lamont et al. (2002)	Lavergne et al. (2020)
534	61.5	24.2	85	G	NET	evergreen	needleleaved	2001	19.4729	Hemming et al. (2005)	Lavergne et al. (2020)
535	67.4	26.7	203	G	NET	evergreen	needleleaved	2001	22.0437	Hemming et al. (2005)	Lavergne et al. (2020)
536	58.367	27.333	34	A	BDT	deciduous	broadleaved	1999	20.238	Niinmets et al. (1999)	Lavergne et al. (2020)
537	-23	31.483	335.6	A	BET	evergreen	broadleaved	2005	17.3723	Codron et al. (2005)	Lavergne et al. (2020)
537	-23	31.483	335.6	A	BDT	deciduous	broadleaved	2005	18.4723	Codron et al. (2005)	Lavergne et al. (2020)
537	-23	31.483	335.6	A	BDT	deciduous	broadleaved	2005	19.3723	Codron et al. (2005)	Lavergne et al. (2020)
537	-23	31.483	335.6	A	BDT	deciduous	broadleaved	2005	20.6723	Codron et al. (2005)	Lavergne et al. (2020)
537	-23	31.483	335.6	A	BDT	deciduous	broadleaved	2005	17.7723	Codron et al. (2005)	Lavergne et al. (2020)
538	31.333	35	493.6	G	NET	evergreen	needleleaved	2005	15.4469	Klein et al. (2005)	Lavergne et al. (2020)
539	31.2	35	394	G	NET	evergreen	needleleaved	2001	15.0485	Hemming et al. (2005)	Lavergne et al. (2020)
540	-0.2	37.3	4164	A	BET	evergreen	broadleaved	1988	16.4523	Korner et al. (1988)	Lavergne et al. (2020)
540	-0.2	37.3	4164	A	BET	evergreen	broadleaved	1991	16.2	Korner et al. (1991)	Lavergne et al. (2020)
541	2.583	37.88	617.8	A	BDT	deciduous	broadleaved	2005	19.9875	Otieno et al. (2005)	Lavergne et al. (2020)
541	2.583	37.88	617.8	A	BDT	deciduous	broadleaved	2005	18.9615	Otieno et al. (2005)	Lavergne et al. (2020)
542	-1	40	113	A	BET	evergreen	broadleaved	1994	20.4476	Handley et al. (1994)	Lavergne et al. (2020)
543	-16.09	47	117	A	BDT	deciduous	broadleaved	2012	21.8151	Crowley et al. (2012)	Lavergne et al. (2020)
544	41.833	81.717	1372.9	A	BDT	deciduous	broadleaved	2007	18.2602	Ma et al. (2007)	Lavergne et al. (2020)
545	29.53	82.07	2970	G	NET	evergreen	needleleaved	1994	18.0173	De Lillis et al. (2004)	Lavergne et al. (2020)
545	29.53	82.07	2970	A	NDT	deciduous	needleleaved	1994	21.2551	De Lillis et al. (2004)	Lavergne et al. (2020)
545	29.53	82.07	2970	A	NET	evergreen	needleleaved	1994	19.3456	De Lillis et al. (2004)	Lavergne et al. (2020)
546	41.817	82.283	1214.1	A	BDT	deciduous	broadleaved	2007	19.3902	Ma et al. (2007)	Lavergne et al. (2020)
547	44.533	85.733	400.4	A	BDT	deciduous	broadleaved	2007	18.5374	Ma et al. (2007)	Lavergne et al. (2020)
548	44.217	86.617	507	A	BDT	deciduous	broadleaved	2007	19.4466	Ma et al. (2007)	Lavergne et al. (2020)
549	69.4	88.28	44	G	NET	evergreen	needleleaved	1992	17.9456	Kloeppel et al. (1998)	Lavergne et al. (2020)
549	69.4	88.28	44	G	NDT	deciduous	needleleaved	1992	19.7034	Kloeppel et al. (1998)	Lavergne et al. (2020)
550	69.48	88.38	47	G	NET	evergreen	needleleaved	1992	17.455	Kloeppel et al. (1998)	Lavergne et al. (2020)
550	69.48	88.38	47	G	NDT	deciduous	needleleaved	1992	20.4795	Kloeppel et al. (1998)	Lavergne et al. (2020)
551	43.417	94.167	1893	A	BDT	deciduous	broadleaved	2007	18.2245	Ma et al. (2007)	Lavergne et al. (2020)
552	43.267	94.833	1617.2	A	BDT	deciduous	broadleaved	2007	17.314	Ma et al. (2007)	Lavergne et al. (2020)
553	40.533	95.833	1183.2	A	BDT	deciduous	broadleaved	2007	17.4867	Ma et al. (2007)	Lavergne et al. (2020)
554	40.367	95.85	1258.4	A	BDT	deciduous	broadleaved	2007	16.7762	Ma et al. (2007)	Lavergne et al. (2020)
555	39.517	99.9	1454.8	A	BDT	deciduous	broadleaved	2007	17.1039	Ma et al. (2007)	Lavergne et al. (2020)
556	39.333	100.192	1396.3	A	BDT	deciduous	broadleaved	2004	16.96	NA	Lavergne et al. (2020)
556	39.333	100.192	1396.3	A	BDT	deciduous	broadleaved	2004	19.4	NA	Lavergne et al. (2020)
556	39.333	100.192	1396.3	A	BDT	deciduous	broadleaved	2004	17.61	NA	Lavergne et al. (2020)
556	39.333	100.192	1396.3	A	BDT	deciduous	broadleaved	2004	16.99	NA	Lavergne et al. (2020)
556	39.333	100.192	1396.3	A	BDT	deciduous	broadleaved	2004	21.11	NA	Lavergne et al. (2020)
556	39.333	100.192	1396.3	A	BDT	deciduous	broadleaved	2004	19.36	NA	Lavergne et al. (2020)
556	39.333	100.192	1396.3	A	BDT	deciduous	broadleaved	2004	17.81	NA	Lavergne et al. (2020)
557	39.033	100.467	1444.8	A	BDT	deciduous	broadleaved	2007	19.7326	Ma et al. (2007)	Lavergne et al. (2020)
558	38.783	100.6	1584.4	A	BDT	deciduous	broadleaved	2007	19.2719	Ma et al. (2007)	Lavergne et al. (2020)
559	30.82	102.98	3974	G	NET	evergreen	needleleaved	1992	19.4833	Kloeppel et al. (1998)	Lavergne et al. (2020)
559	30.82	102.98	3974	G	NDT	deciduous	needleleaved	1992	20.2067	Kloeppel et al. (1998)	Lavergne et al. (2020)
559	30.82	102.98	3974	G	NDT	deciduous	needleleaved	1992	20.49	Kloeppel et al. (1998)	Lavergne et al. (2020)
560	36.167	103.583	1726.2	A	BDT	deciduous	broadleaved	2007	18.9847	Ma et al. (2007)	Lavergne et al. (2020)
561	36.267	103.817	1856.8	A	BDT	deciduous	broadleaved	2007	19.085	Ma et al. (2007)	Lavergne et al. (2020)
562	36.65	104.05	1931	A	BDT	deciduous	broadleaved	2007	18.7561	Ma et al. (2007)	Lavergne et al. (2020)
563	37.433	104.917	1406.4	A	BDT	deciduous	broadleaved	2007	19.0082	Ma et al. (2007)	Lavergne et al. (2020)
564	37.35	105.133	1707.6	A	BDT	deciduous	broadleaved	2007	18.128	Ma et al. (2007)	Lavergne et al. (2020)
565	37.45	105.217	1332.4	A	BDT	deciduous	broadleaved	2007	19.5583	Ma et al. (2007)	Lavergne et al. (2020)
566	38.6	105.633	1360.6	A	BDT	deciduous	broadleaved	2007	17.8814	Ma et al. (2007)	Lavergne et al. (2020)
567	39.017	105.65	1418.2	A	BDT	deciduous	broadleaved	2007	19.4425	Ma et al. (2007)	Lavergne et al. (2020)
568	38.333	106.433	1170.3	A	BDT	deciduous	broadleaved	2007	18.9507	Ma et al. (2007)	Lavergne et al. (2020)
569	38.117	106.6	1286	A	BDT	deciduous	broadleaved	2007	19.5201	Ma et al. (2007)	Lavergne et al. (2020)
570	34.817	108.033	1286	G	NET	evergreen	needleleaved	2007	19.4956	Zheng and. Shangguan (2007)	Lavergne et al. (2020)
570	34.817	108.033	1286	A	BET	evergreen	broadleaved	2007	19.3156	Zheng and. Shangguan (2007)	Lavergne et al. (2020)
570	34.817	108.033	1286	A	BDT	deciduous	broadleaved	2007	17.8756	Zheng and. Shangguan (2007)	Lavergne et al. (2020)
570	34.817	108.033	1286	A	BDT	deciduous	broadleaved	2007	18.3156	Zheng and. Shangguan (2007)	Lavergne et al. (2020)
570	34.817	108.033	1286	A	BDT	deciduous	broadleaved	2007	20.0856	Zheng and. Shangguan (2007)	Lavergne et al. (2020)
570	34.817	108.033	1286	A	BDT	deciduous	broadleaved	2007	19.8356	Zheng and. Shangguan (2007)	Lavergne et al. (2020)
570	34.817	108.033	1286	A	BDT	deciduous	broadleaved	2007	18.7456	Zheng and. Shangguan (2007)	Lavergne et al. (2020)
570	34.817	108.033	1286	A	BDT	deciduous	broadleaved	2007	19.4256	Zheng and. Shangguan (2007)	Lavergne et al. (2020)
571	34.267	108.067	458	G	NET	evergreen	needleleaved	2007	19.1841	Zheng and. Shangguan (2007)	Lavergne et al. (2020)
571	34.267	108.067	458	A	BDT	deciduous	broadleaved	2007	17.1241	Zheng and. Shangguan (2007)	Lavergne et al. (2020)
571	34.267	108.067	458	A	BDT	deciduous	broadleaved	2007	20.0241	Zheng and. Shangguan (2007)	Lavergne et al. (2020)
571	34.267	108.067	458	A	BDT	deciduous	broadleaved	2007	22.4241	Zheng and. Shangguan (2007)	Lavergne et al. (2020)
572	33.433	108.433	1553.1	G	NET	evergreen	needleleaved	2007	21.0518	Zheng and. Shangguan (2007)	Lavergne et al. (2020)
572	33.433	108.433	1553.1	A	BET	evergreen	broadleaved	2007	19.3518	Zheng and. Shangguan (2007)	Lavergne et al. (2020)
572	33.433	108.433	1553.1	A	BDT	deciduous	broadleaved	2007	22.5418	Zheng and. Shangguan (2007)	Lavergne et al. (2020)
572	33.433	108.433	1553.1	A	BDT	deciduous	broadleaved	2007	21.5618	Zheng and. Shangguan (2007)	Lavergne et al. (2020)
572	33.433	108.433	1553.1	A	BDT	deciduous	broadleaved	2007	21.6418	Zheng and. Shangguan (2007)	Lavergne et al. (2020)
572	33.433	108.433	1553.1	A	BDT	deciduous	broadleaved	2007	21.7918	Zheng and. Shangguan (2007)	Lavergne et al. (2020)
572	33.433	108.433	1553.1	A	BDT	deciduous	broadleaved	2007	22.2718	Zheng and. Shangguan (2007)	Lavergne et al. (2020)
572	33.433	108.433	1553.1	A	BDT	deciduous	broadleaved	2007	19.8718	Zheng and. Shangguan (2007)	Lavergne et al. (2020)
572	33.433	108.433	1553.1	A	BDT	deciduous	broadleaved	2007	18.7018	Zheng and. Shangguan (2007)	Lavergne et al. (2020)
573	36.067	108.533	1326.6	G	NET	evergreen	needleleaved	2007	20.5291	Zheng and. Shangguan (2007)	Lavergne et al. (2020)
573	36.067	108.533	1326.6	A	BET	evergreen	broadleaved	2007	18.7991	Zheng and. Shangguan (2007)	Lavergne et al. (2020)
573	36.067	108.533	1326.6	A	BDT	deciduous	broadleaved	2007	19.0691	Zheng and. Shangguan (2007)	Lavergne et al. (2020)
573	36.067	108.533	1326.6	A	BDT	deciduous	broadleaved	2007	19.1891	Zheng and. Shangguan (2007)	Lavergne et al. (2020)
573	36.067	108.533	1326.6	A	BDT	deciduous	broadleaved	2007	19.0091	Zheng and. Shangguan (2007)	Lavergne et al. (2020)
573	36.067	108.533	1326.6	A	BDT	deciduous	broadleaved	2007	18.6591	Zheng and. Shangguan (2007)	Lavergne et al. (2020)
573	36.067	108.533	1326.6	A	BDT	deciduous	broadleaved	2007	19.6091	Zheng and. Shangguan (2007)	Lavergne et al. (2020)
573	36.067	108.533	1326.6	A	BDT	deciduous	broadleaved	2007	19.9791	Zheng and. Shangguan (2007)	Lavergne et al. (2020)
573	36.067	108.533	1326.6	A	BDT	deciduous	broadleaved	2007	18.7791	Zheng and. Shangguan (2007)	Lavergne et al. (2020)
573	36.067	108.533	1326.6	A	BDT	deciduous	broadleaved	2007	20.7591	Zheng and. Shangguan (2007)	Lavergne et al. (2020)
573	36.067	108.533	1326.6	A	BDT	deciduous	broadleaved	2007	17.4691	Zheng and. Shangguan (2007)	Lavergne et al. (2020)
573	36.067	108.533	1326.6	A	BDT	deciduous	broadleaved	2007	19.7191	Zheng and. Shangguan (2007)	Lavergne et al. (2020)
573	36.067	108.533	1326.6	A	BDT	deciduous	broadleaved	2007	18.7991	Zheng and. Shangguan (2007)	Lavergne et al. (2020)
573	36.067	108.533	1326.6	A	BDT	deciduous	broadleaved	2007	18.6791	Zheng and. Shangguan (2007)	Lavergne et al. (2020)
573	36.067	108.533	1326.6	A	BDT	deciduous	broadleaved	2007	18.6791	Zheng and. Shangguan (2007)	Lavergne et al. (2020)
573	36.067	108.533	1326.6	A	BDT	deciduous	broadleaved	2007	20.1291	Zheng and. Shangguan (2007)	Lavergne et al. (2020)
573	36.067	108.533	1326.6	A	BDT	deciduous	broadleaved	2007	19.5591	Zheng and. Shangguan (2007)	Lavergne et al. (2020)
573	36.067	108.533	1326.6	A	NDT	deciduous	needleleaved	2007	20.0991	Zheng and. Shangguan (2007)	Lavergne et al. (2020)
573	36.067	108.533	1326.6	A	NDT	deciduous	needleleaved	2007	19.8591	Zheng and. Shangguan (2007)	Lavergne et al. (2020)
574	31.6164	108.672	2064	G	NET	evergreen	needleleaved	2013	16.5073	Sheldon et al (2020)	Lavergne et al. (2020)
575	31.7321	108.814	1159.8	G	NET	evergreen	needleleaved	2000	16.8093	Sheldon et al (2020)	Lavergne et al. (2020)
576	35.05	109.133	1088.8	G	NET	evergreen	needleleaved	2007	20.1263	Zheng and. Shangguan (2007)	Lavergne et al. (2020)
576	35.05	109.133	1088.8	A	BET	evergreen	broadleaved	2007	19.3363	Zheng and. Shangguan (2007)	Lavergne et al. (2020)
576	35.05	109.133	1088.8	A	BDT	deciduous	broadleaved	2007	16.8063	Zheng and. Shangguan (2007)	Lavergne et al. (2020)
576	35.05	109.133	1088.8	A	BDT	deciduous	broadleaved	2007	19.3463	Zheng and. Shangguan (2007)	Lavergne et al. (2020)
576	35.05	109.133	1088.8	A	BDT	deciduous	broadleaved	2007	17.5463	Zheng and. Shangguan (2007)	Lavergne et al. (2020)
576	35.05	109.133	1088.8	A	BDT	deciduous	broadleaved	2007	20.3363	Zheng and. Shangguan (2007)	Lavergne et al. (2020)
576	35.05	109.133	1088.8	A	BDT	deciduous	broadleaved	2007	18.5763	Zheng and. Shangguan (2007)	Lavergne et al. (2020)
576	35.05	109.133	1088.8	A	BDT	deciduous	broadleaved	2007	20.1163	Zheng and. Shangguan (2007)	Lavergne et al. (2020)
576	35.05	109.133	1088.8	A	BDT	deciduous	broadleaved	2007	17.9363	Zheng and. Shangguan (2007)	Lavergne et al. (2020)
576	35.05	109.133	1088.8	A	BDT	deciduous	broadleaved	2007	19.0763	Zheng and. Shangguan (2007)	Lavergne et al. (2020)
576	35.05	109.133	1088.8	A	BDT	deciduous	broadleaved	2007	18.4863	Zheng and. Shangguan (2007)	Lavergne et al. (2020)
576	35.05	109.133	1088.8	A	BDT	deciduous	broadleaved	2007	19.2663	Zheng and. Shangguan (2007)	Lavergne et al. (2020)
576	35.05	109.133	1088.8	A	BDT	deciduous	broadleaved	2007	17.6463	Zheng and. Shangguan (2007)	Lavergne et al. (2020)
576	35.05	109.133	1088.8	A	BDT	deciduous	broadleaved	2007	20.3763	Zheng and. Shangguan (2007)	Lavergne et al. (2020)
576	35.05	109.133	1088.8	A	NDT	deciduous	needleleaved	2007	20.0163	Zheng and. Shangguan (2007)	Lavergne et al. (2020)
577	36.767	109.25	1211.4	G	NET	evergreen	needleleaved	2007	20.631	Zheng and. Shangguan (2007)	Lavergne et al. (2020)
577	36.767	109.25	1211.4	A	BDT	deciduous	broadleaved	2007	19.081	Zheng and. Shangguan (2007)	Lavergne et al. (2020)
577	36.767	109.25	1211.4	A	BDT	deciduous	broadleaved	2007	17.501	Zheng and. Shangguan (2007)	Lavergne et al. (2020)
577	36.767	109.25	1211.4	A	BDT	deciduous	broadleaved	2007	19.411	Zheng and. Shangguan (2007)	Lavergne et al. (2020)
577	36.767	109.25	1211.4	A	BDT	deciduous	broadleaved	2007	18.421	Zheng and. Shangguan (2007)	Lavergne et al. (2020)
577	36.767	109.25	1211.4	A	BDT	deciduous	broadleaved	2007	20.011	Zheng and. Shangguan (2007)	Lavergne et al. (2020)
577	36.767	109.25	1211.4	A	BDT	deciduous	broadleaved	2007	16.831	Zheng and. Shangguan (2007)	Lavergne et al. (2020)
577	36.767	109.25	1211.4	A	BDT	deciduous	broadleaved	2007	16.891	Zheng and. Shangguan (2007)	Lavergne et al. (2020)
577	36.767	109.25	1211.4	A	BDT	deciduous	broadleaved	2007	19.081	Zheng and. Shangguan (2007)	Lavergne et al. (2020)
577	36.767	109.25	1211.4	A	BDT	deciduous	broadleaved	2007	17.191	Zheng and. Shangguan (2007)	Lavergne et al. (2020)
577	36.767	109.25	1211.4	A	BDT	deciduous	broadleaved	2007	19.511	Zheng and. Shangguan (2007)	Lavergne et al. (2020)
577	36.767	109.25	1211.4	A	BDT	deciduous	broadleaved	2007	17.981	Zheng and. Shangguan (2007)	Lavergne et al. (2020)
577	36.767	109.25	1211.4	A	BDT	deciduous	broadleaved	2007	17.881	Zheng and. Shangguan (2007)	Lavergne et al. (2020)
577	36.767	109.25	1211.4	A	BDT	deciduous	broadleaved	2007	20.261	Zheng and. Shangguan (2007)	Lavergne et al. (2020)
577	36.767	109.25	1211.4	A	NDT	deciduous	needleleaved	2007	20.761	Zheng and. Shangguan (2007)	Lavergne et al. (2020)
578	37.85	110.167	1051.4	G	NET	evergreen	needleleaved	2007	18.124	Zheng and. Shangguan (2007)	Lavergne et al. (2020)
578	37.85	110.167	1051.4	A	BDT	deciduous	broadleaved	2007	16.264	Zheng and. Shangguan (2007)	Lavergne et al. (2020)
578	37.85	110.167	1051.4	A	BDT	deciduous	broadleaved	2007	15.324	Zheng and. Shangguan (2007)	Lavergne et al. (2020)
578	37.85	110.167	1051.4	A	BDT	deciduous	broadleaved	2007	19.194	Zheng and. Shangguan (2007)	Lavergne et al. (2020)
578	37.85	110.167	1051.4	A	BDT	deciduous	broadleaved	2007	16.644	Zheng and. Shangguan (2007)	Lavergne et al. (2020)
578	37.85	110.167	1051.4	A	BDT	deciduous	broadleaved	2007	15.504	Zheng and. Shangguan (2007)	Lavergne et al. (2020)
578	37.85	110.167	1051.4	A	BDT	deciduous	broadleaved	2007	17.684	Zheng and. Shangguan (2007)	Lavergne et al. (2020)
578	37.85	110.167	1051.4	A	NDT	deciduous	needleleaved	2007	15.974	Zheng and. Shangguan (2007)	Lavergne et al. (2020)
579	38.783	110.35	1230.4	G	NET	evergreen	needleleaved	2007	17.3765	Zheng and. Shangguan (2007)	Lavergne et al. (2020)
579	38.783	110.35	1230.4	A	BDT	deciduous	broadleaved	2007	19.0465	Zheng and. Shangguan (2007)	Lavergne et al. (2020)
579	38.783	110.35	1230.4	A	BDT	deciduous	broadleaved	2007	18.3465	Zheng and. Shangguan (2007)	Lavergne et al. (2020)
579	38.783	110.35	1230.4	A	BDT	deciduous	broadleaved	2007	18.1865	Zheng and. Shangguan (2007)	Lavergne et al. (2020)
579	38.783	110.35	1230.4	A	NDT	deciduous	needleleaved	2007	19.5365	Zheng and. Shangguan (2007)	Lavergne et al. (2020)
579	38.783	110.35	1230.4	A	NDT	deciduous	needleleaved	2007	17.7165	Zheng and. Shangguan (2007)	Lavergne et al. (2020)
580	34.9742	111.411	1284.8	G	NET	evergreen	needleleaved	1993	18.3452	Sheldon et al (2020)	Lavergne et al. (2020)
581	23.13	112.58	73	G	NET	evergreen	needleleaved	1982	19.4125	Ehleringer et al. (1987)	Lavergne et al. (2020)
581	23.13	112.58	73	G	NET	evergreen	needleleaved	1986	18.8581	Ehleringer et al. (1987)	Lavergne et al. (2020)
581	23.13	112.58	73	G	NET	evergreen	needleleaved	1982	20.849	Ehleringer et al. (1987)	Lavergne et al. (2020)
581	23.13	112.58	73	A	BET	evergreen	broadleaved	1986	23.8081	Ehleringer et al. (1987)	Lavergne et al. (2020)
581	23.13	112.58	73	A	BET	evergreen	broadleaved	1987	21.8181	Ehleringer et al. (1987)	Lavergne et al. (2020)
581	23.13	112.58	73	A	BET	evergreen	broadleaved	1986	22.2581	Ehleringer et al. (1987)	Lavergne et al. (2020)
581	23.13	112.58	73	A	BET	evergreen	broadleaved	1987	26.8581	Ehleringer et al. (1987)	Lavergne et al. (2020)
581	23.13	112.58	73	A	BET	evergreen	broadleaved	1987	22.0381	Ehleringer et al. (1987)	Lavergne et al. (2020)
581	23.13	112.58	73	A	BET	evergreen	broadleaved	1986	19.8581	Ehleringer et al. (1987)	Lavergne et al. (2020)
581	23.13	112.58	73	A	BET	evergreen	broadleaved	1987	21.2581	Ehleringer et al. (1987)	Lavergne et al. (2020)
581	23.13	112.58	73	A	BET	evergreen	broadleaved	1987	21.4881	Ehleringer et al. (1987)	Lavergne et al. (2020)
581	23.13	112.58	73	A	BET	evergreen	broadleaved	1987	22.0481	Ehleringer et al. (1987)	Lavergne et al. (2020)
581	23.13	112.58	73	A	BET	evergreen	broadleaved	1987	19.1981	Ehleringer et al. (1987)	Lavergne et al. (2020)
581	23.13	112.58	73	A	BET	evergreen	broadleaved	1987	19.5981	Ehleringer et al. (1987)	Lavergne et al. (2020)
581	23.13	112.58	73	A	BET	evergreen	broadleaved	1986	22.8381	Ehleringer et al. (1987)	Lavergne et al. (2020)
581	23.13	112.58	73	A	BET	evergreen	broadleaved	1986	24.0081	Ehleringer et al. (1987)	Lavergne et al. (2020)
581	23.13	112.58	73	A	BDT	deciduous	broadleaved	1987	22.1081	Ehleringer et al. (1987)	Lavergne et al. (2020)
582	-0.07	114.02	328	A	NET	evergreen	needleleaved	1995	24.2394	Nagy and Proctor (2000)	Lavergne et al. (2020)
582	-0.07	114.02	328	A	BET	evergreen	broadleaved	1995	23.4102	Nagy and Proctor (2000)	Lavergne et al. (2020)
582	-0.07	114.02	328	A	BET	evergreen	broadleaved	1995	22.7191	Nagy and Proctor (2000)	Lavergne et al. (2020)
582	-0.07	114.02	328	A	BET	evergreen	broadleaved	1995	23.0354	Nagy and Proctor (2000)	Lavergne et al. (2020)
582	-0.07	114.02	328	A	BET	evergreen	broadleaved	1995	24.0914	Nagy and Proctor (2000)	Lavergne et al. (2020)
582	-0.07	114.02	328	A	BET	evergreen	broadleaved	1995	24.525	Nagy and Proctor (2000)	Lavergne et al. (2020)
582	-0.07	114.02	328	A	BET	evergreen	broadleaved	1995	22.3502	Nagy and Proctor (2000)	Lavergne et al. (2020)
583	4.577	114.503	24.1	A	BET	evergreen	broadleaved	2000	22.1428	Turner et al. (2000)	Lavergne et al. (2020)
583	4.577	114.503	24.1	A	BET	evergreen	broadleaved	2000	24.5428	Turner et al. (2000)	Lavergne et al. (2020)
583	4.577	114.503	24.1	A	BET	evergreen	broadleaved	2000	24.7428	Turner et al. (2000)	Lavergne et al. (2020)
583	4.577	114.503	24.1	A	BET	evergreen	broadleaved	2000	23.1428	Turner et al. (2000)	Lavergne et al. (2020)
583	4.577	114.503	24.1	A	BET	evergreen	broadleaved	2000	21.8428	Turner et al. (2000)	Lavergne et al. (2020)
583	4.577	114.503	24.1	A	BET	evergreen	broadleaved	2000	21.4428	Turner et al. (2000)	Lavergne et al. (2020)
583	4.577	114.503	24.1	A	BET	evergreen	broadleaved	2000	23.3428	Turner et al. (2000)	Lavergne et al. (2020)
583	4.577	114.503	24.1	A	BET	evergreen	broadleaved	2000	23.5428	Turner et al. (2000)	Lavergne et al. (2020)
584	4.658	114.516	62.6	A	BET	evergreen	broadleaved	2000	25.5429	Turner et al. (2000)	Lavergne et al. (2020)
584	4.658	114.516	62.6	A	BET	evergreen	broadleaved	2000	24.0429	Turner et al. (2000)	Lavergne et al. (2020)
584	4.658	114.516	62.6	A	BET	evergreen	broadleaved	2000	25.1429	Turner et al. (2000)	Lavergne et al. (2020)
584	4.658	114.516	62.6	A	BET	evergreen	broadleaved	2000	23.4429	Turner et al. (2000)	Lavergne et al. (2020)
584	4.658	114.516	62.6	A	BET	evergreen	broadleaved	2000	24.8429	Turner et al. (2000)	Lavergne et al. (2020)
584	4.658	114.516	62.6	A	BET	evergreen	broadleaved	2000	23.2429	Turner et al. (2000)	Lavergne et al. (2020)
584	4.658	114.516	62.6	A	BET	evergreen	broadleaved	2000	22.5429	Turner et al. (2000)	Lavergne et al. (2020)
584	4.658	114.516	62.6	A	BET	evergreen	broadleaved	2000	24.2429	Turner et al. (2000)	Lavergne et al. (2020)
584	4.658	114.516	62.6	A	BET	evergreen	broadleaved	2000	22.8429	Turner et al. (2000)	Lavergne et al. (2020)
584	4.658	114.516	62.6	A	BET	evergreen	broadleaved	2000	22.4429	Turner et al. (2000)	Lavergne et al. (2020)
584	4.658	114.516	62.6	A	BET	evergreen	broadleaved	2000	23.6429	Turner et al. (2000)	Lavergne et al. (2020)
585	26.43	115.03	339	G	NET	evergreen	needleleaved	1990	21.7129	Li et al. (2005)	Lavergne et al. (2020)
585	26.43	115.03	339	G	NET	evergreen	needleleaved	1990	22.5028	Li et al. (2005)	Lavergne et al. (2020)
585	26.43	115.03	339	G	NET	evergreen	needleleaved	1990	21.7235	Li et al. (2005)	Lavergne et al. (2020)
585	26.43	115.03	339	A	BET	evergreen	broadleaved	1990	22.2394	Li et al. (2005)	Lavergne et al. (2020)
586	-29.817	115.267	100.5	A	BET	evergreen	broadleaved	1997	19.9262	Tennakoon et al. (1997)	Lavergne et al. (2020)
586	-29.817	115.267	100.5	A	BDT	deciduous	broadleaved	1997	20.4512	Tennakoon et al. (1997)	Lavergne et al. (2020)
587	-33.581	115.499	23.5	A	BET	evergreen	broadleaved	2006	18.8889	Schulze et al. (2006)	Lavergne et al. (2020)
588	-31.545	115.675	31	A	BET	evergreen	broadleaved	2006	19.2692	Schulze et al. (2006)	Lavergne et al. (2020)
589	-33.007	115.743	33	A	BET	evergreen	broadleaved	2006	19.1523	Schulze et al. (2006)	Lavergne et al. (2020)
590	-34.492	115.952	190.2	A	BET	evergreen	broadleaved	2006	19.7921	Schulze et al. (2006)	Lavergne et al. (2020)
590	-34.492	115.952	190.2	A	BET	evergreen	broadleaved	2006	18.5721	Schulze et al. (2006)	Lavergne et al. (2020)
591	-34	116	198	A	BET	evergreen	broadleaved	2007	19.0778	Burgess and Dawson (2007)	Lavergne et al. (2020)
592	-34.53	116.01	125	A	BET	evergreen	broadleaved	2006	20.2388	Schulze et al. (2006)	Lavergne et al. (2020)
592	-34.53	116.01	125	A	BET	evergreen	broadleaved	2006	19.6088	Schulze et al. (2006)	Lavergne et al. (2020)
593	-31.891	116.249	280.1	A	BET	evergreen	broadleaved	2006	20.3116	Schulze et al. (2006)	Lavergne et al. (2020)
593	-31.891	116.249	280.1	A	BET	evergreen	broadleaved	2006	21.3471	Schulze et al. (2006)	Lavergne et al. (2020)
593	-31.891	116.249	280.1	A	BET	evergreen	broadleaved	2006	20.1691	Schulze et al. (2006)	Lavergne et al. (2020)
594	-31.884	116.262	254.4	A	BET	evergreen	broadleaved	2006	19.3958	Schulze et al. (2006)	Lavergne et al. (2020)
595	-31.895	116.559	348.8	A	BET	evergreen	broadleaved	2006	17.9431	Schulze et al. (2006)	Lavergne et al. (2020)
595	-31.895	116.559	348.8	A	BET	evergreen	broadleaved	2006	19.5725	Schulze et al. (2006)	Lavergne et al. (2020)
595	-31.895	116.559	348.8	A	BET	evergreen	broadleaved	2006	19.5191	Schulze et al. (2006)	Lavergne et al. (2020)
596	-34.911	116.689	108.5	A	BET	evergreen	broadleaved	2006	20.7788	Schulze et al. (2006)	Lavergne et al. (2020)
597	-34.97	116.791	175	A	BET	evergreen	broadleaved	2006	20.6888	Schulze et al. (2006)	Lavergne et al. (2020)
598	-32.983	116.85	322.4	A	BDT	deciduous	broadleaved	2004	20.9917	Cernusak et al. (2004)	Lavergne et al. (2020)
599	-35.017	117.23	31.8	A	BET	evergreen	broadleaved	2004	20.4915	Cernusak et al. (2004)	Lavergne et al. (2020)
599	-35.017	117.23	31.8	A	BET	evergreen	broadleaved	2004	20.3915	Cernusak et al. (2004)	Lavergne et al. (2020)
599	-35.017	117.23	31.8	A	BDT	deciduous	broadleaved	2004	21.5165	Cernusak et al. (2004)	Lavergne et al. (2020)
600	-34.95	117.283	105.6	A	BDT	deciduous	broadleaved	2004	19.6915	Cernusak et al. (2004)	Lavergne et al. (2020)
601	-34.966	117.289	218.6	A	BET	evergreen	broadleaved	2006	20.5248	Schulze et al. (2006)	Lavergne et al. (2020)
602	-35.033	117.317	91.4	A	BET	evergreen	broadleaved	2004	20.0915	Cernusak et al. (2004)	Lavergne et al. (2020)
602	-35.033	117.317	91.4	A	BET	evergreen	broadleaved	2004	17.4915	Cernusak et al. (2004)	Lavergne et al. (2020)
603	-34.97	117.33	93	A	BET	evergreen	broadleaved	2005	21.4042	Cernusak et al. (2005)	Lavergne et al. (2020)
604	-34.32	117.5	266	A	BET	evergreen	broadleaved	2005	19.6069	Cernusak et al. (2005)	Lavergne et al. (2020)
605	-34.744	117.506	113	A	BET	evergreen	broadleaved	2006	20.1338	Schulze et al. (2006)	Lavergne et al. (2020)
606	-34.379	117.78	269.4	A	BET	evergreen	broadleaved	2006	19.4788	Schulze et al. (2006)	Lavergne et al. (2020)
606	-34.379	117.78	269.4	A	BET	evergreen	broadleaved	2006	18.7655	Schulze et al. (2006)	Lavergne et al. (2020)
606	-34.379	117.78	269.4	A	BET	evergreen	broadleaved	2006	19.5821	Schulze et al. (2006)	Lavergne et al. (2020)
607	-34.149	118.235	236.6	A	BET	evergreen	broadleaved	2006	18.9855	Schulze et al. (2006)	Lavergne et al. (2020)
608	-32.665	118.326	296.8	A	BET	evergreen	broadleaved	2006	18.8223	Schulze et al. (2006)	Lavergne et al. (2020)
609	-33.919	118.329	325.9	A	BET	evergreen	broadleaved	2006	18.9788	Schulze et al. (2006)	Lavergne et al. (2020)
610	-33.711	118.365	346	A	BET	evergreen	broadleaved	2006	18.7089	Schulze et al. (2006)	Lavergne et al. (2020)
610	-33.711	118.365	346	A	BET	evergreen	broadleaved	2006	18.4722	Schulze et al. (2006)	Lavergne et al. (2020)
611	-33.548	118.378	311.6	A	BET	evergreen	broadleaved	2006	16.4656	Schulze et al. (2006)	Lavergne et al. (2020)
612	-33.598	118.441	301.4	A	BET	evergreen	broadleaved	2006	17.8055	Schulze et al. (2006)	Lavergne et al. (2020)
612	-33.598	118.441	301.4	A	BET	evergreen	broadleaved	2006	18.1789	Schulze et al. (2006)	Lavergne et al. (2020)
613	-33.165	118.473	313.8	A	BET	evergreen	broadleaved	2006	16.5656	Schulze et al. (2006)	Lavergne et al. (2020)
613	-33.165	118.473	313.8	A	BET	evergreen	broadleaved	2006	18.4456	Schulze et al. (2006)	Lavergne et al. (2020)
613	-33.165	118.473	313.8	A	BET	evergreen	broadleaved	2006	17.5556	Schulze et al. (2006)	Lavergne et al. (2020)
614	-33.382	118.51	312.8	A	BET	evergreen	broadleaved	2006	16.9556	Schulze et al. (2006)	Lavergne et al. (2020)
614	-33.382	118.51	312.8	A	BET	evergreen	broadleaved	2006	17.0056	Schulze et al. (2006)	Lavergne et al. (2020)
614	-33.382	118.51	312.8	A	BET	evergreen	broadleaved	2006	16.9489	Schulze et al. (2006)	Lavergne et al. (2020)
615	-32.11	118.793	358.8	A	BET	evergreen	broadleaved	2006	18.4891	Schulze et al. (2006)	Lavergne et al. (2020)
615	-32.11	118.793	358.8	A	BET	evergreen	broadleaved	2006	17.7591	Schulze et al. (2006)	Lavergne et al. (2020)
615	-32.11	118.793	358.8	A	BET	evergreen	broadleaved	2006	18.4558	Schulze et al. (2006)	Lavergne et al. (2020)
615	-32.11	118.793	358.8	A	BET	evergreen	broadleaved	2006	17.7191	Schulze et al. (2006)	Lavergne et al. (2020)
615	-32.11	118.793	358.8	A	BET	evergreen	broadleaved	2006	18.6091	Schulze et al. (2006)	Lavergne et al. (2020)
615	-32.11	118.793	358.8	A	BET	evergreen	broadleaved	2006	18.8458	Schulze et al. (2006)	Lavergne et al. (2020)
616	-32.671	118.999	427.4	A	BET	evergreen	broadleaved	2006	18.6657	Schulze et al. (2006)	Lavergne et al. (2020)
617	-32.73	119.005	411	A	BET	evergreen	broadleaved	2006	17.9557	Schulze et al. (2006)	Lavergne et al. (2020)
617	-32.73	119.005	411	A	BET	evergreen	broadleaved	2006	17.3857	Schulze et al. (2006)	Lavergne et al. (2020)
617	-32.73	119.005	411	A	BET	evergreen	broadleaved	2006	18.2623	Schulze et al. (2006)	Lavergne et al. (2020)
618	-32.55	119.283	361	A	BET	evergreen	broadleaved	2004	19.9917	Cernusak et al. (2004)	Lavergne et al. (2020)
619	-32.426	119.356	358.8	A	BET	evergreen	broadleaved	2006	19.2824	Schulze et al. (2006)	Lavergne et al. (2020)
620	-32.278	119.581	418.1	A	BET	evergreen	broadleaved	2006	16.7991	Schulze et al. (2006)	Lavergne et al. (2020)
620	-32.278	119.581	418.1	A	BET	evergreen	broadleaved	2006	17.7591	Schulze et al. (2006)	Lavergne et al. (2020)
620	-32.278	119.581	418.1	A	BET	evergreen	broadleaved	2006	17.9741	Schulze et al. (2006)	Lavergne et al. (2020)
620	-32.278	119.581	418.1	A	BET	evergreen	broadleaved	2006	18.2991	Schulze et al. (2006)	Lavergne et al. (2020)
620	-32.278	119.581	418.1	A	BET	evergreen	broadleaved	2006	16.9391	Schulze et al. (2006)	Lavergne et al. (2020)
620	-32.278	119.581	418.1	A	BET	evergreen	broadleaved	2006	18.2791	Schulze et al. (2006)	Lavergne et al. (2020)
620	-32.278	119.581	418.1	A	BET	evergreen	broadleaved	2006	17.3791	Schulze et al. (2006)	Lavergne et al. (2020)
620	-32.278	119.581	418.1	A	BET	evergreen	broadleaved	2006	18.3391	Schulze et al. (2006)	Lavergne et al. (2020)
621	-32.165	119.749	446.6	A	BET	evergreen	broadleaved	2006	17.8691	Schulze et al. (2006)	Lavergne et al. (2020)
621	-32.165	119.749	446.6	A	BET	evergreen	broadleaved	2006	17.4591	Schulze et al. (2006)	Lavergne et al. (2020)
621	-32.165	119.749	446.6	A	BET	evergreen	broadleaved	2006	17.7691	Schulze et al. (2006)	Lavergne et al. (2020)
621	-32.165	119.749	446.6	A	BET	evergreen	broadleaved	2006	18.0291	Schulze et al. (2006)	Lavergne et al. (2020)
621	-32.165	119.749	446.6	A	BET	evergreen	broadleaved	2006	18.5557	Schulze et al. (2006)	Lavergne et al. (2020)
621	-32.165	119.749	446.6	A	BET	evergreen	broadleaved	2006	17.3391	Schulze et al. (2006)	Lavergne et al. (2020)
621	-32.165	119.749	446.6	A	BET	evergreen	broadleaved	2006	16.6057	Schulze et al. (2006)	Lavergne et al. (2020)
621	-32.165	119.749	446.6	A	BET	evergreen	broadleaved	2006	17.9691	Schulze et al. (2006)	Lavergne et al. (2020)
621	-32.165	119.749	446.6	A	BET	evergreen	broadleaved	2006	17.8691	Schulze et al. (2006)	Lavergne et al. (2020)
621	-32.165	119.749	446.6	A	BET	evergreen	broadleaved	2006	18.0024	Schulze et al. (2006)	Lavergne et al. (2020)
622	-32.05	119.903	388.8	A	BET	evergreen	broadleaved	2006	17.8191	Schulze et al. (2006)	Lavergne et al. (2020)
622	-32.05	119.903	388.8	A	BET	evergreen	broadleaved	2006	18.1191	Schulze et al. (2006)	Lavergne et al. (2020)
622	-32.05	119.903	388.8	A	BET	evergreen	broadleaved	2006	17.5591	Schulze et al. (2006)	Lavergne et al. (2020)
622	-32.05	119.903	388.8	A	BET	evergreen	broadleaved	2006	19.1691	Schulze et al. (2006)	Lavergne et al. (2020)
623	-31.877	120.189	402.8	A	BET	evergreen	broadleaved	2006	18.5891	Schulze et al. (2006)	Lavergne et al. (2020)
623	-31.877	120.189	402.8	A	BET	evergreen	broadleaved	2006	17.9291	Schulze et al. (2006)	Lavergne et al. (2020)
623	-31.877	120.189	402.8	A	BET	evergreen	broadleaved	2006	18.4691	Schulze et al. (2006)	Lavergne et al. (2020)
623	-31.877	120.189	402.8	A	BET	evergreen	broadleaved	2006	19.4191	Schulze et al. (2006)	Lavergne et al. (2020)
624	-1.417	120.33	1103.8	A	BET	evergreen	broadleaved	2004	20.1912	Juhrbandt (2004)	Lavergne et al. (2020)
624	-1.417	120.33	1103.8	A	BET	evergreen	broadleaved	2004	20.3012	Juhrbandt (2004)	Lavergne et al. (2020)
624	-1.417	120.33	1103.8	A	BET	evergreen	broadleaved	2004	20.4612	Juhrbandt (2004)	Lavergne et al. (2020)
624	-1.417	120.33	1103.8	A	BET	evergreen	broadleaved	2004	19.6312	Juhrbandt (2004)	Lavergne et al. (2020)
624	-1.417	120.33	1103.8	A	BET	evergreen	broadleaved	2004	19.5312	Juhrbandt (2004)	Lavergne et al. (2020)
624	-1.417	120.33	1103.8	A	BET	evergreen	broadleaved	2004	19.8012	Juhrbandt (2004)	Lavergne et al. (2020)
624	-1.417	120.33	1103.8	A	BET	evergreen	broadleaved	2004	19.6512	Juhrbandt (2004)	Lavergne et al. (2020)
625	-31.78	120.343	471.2	A	BET	evergreen	broadleaved	2006	17.1591	Schulze et al. (2006)	Lavergne et al. (2020)
625	-31.78	120.343	471.2	A	BET	evergreen	broadleaved	2006	16.9391	Schulze et al. (2006)	Lavergne et al. (2020)
625	-31.78	120.343	471.2	A	BET	evergreen	broadleaved	2006	17.1091	Schulze et al. (2006)	Lavergne et al. (2020)
625	-31.78	120.343	471.2	A	BET	evergreen	broadleaved	2006	20.0091	Schulze et al. (2006)	Lavergne et al. (2020)
626	-31.67	120.477	454.6	A	BET	evergreen	broadleaved	2006	18.5592	Schulze et al. (2006)	Lavergne et al. (2020)
626	-31.67	120.477	454.6	A	BET	evergreen	broadleaved	2006	19.5692	Schulze et al. (2006)	Lavergne et al. (2020)
627	-28.565	120.482	480.8	A	BET	evergreen	broadleaved	2006	18.1399	Schulze et al. (2006)	Lavergne et al. (2020)
627	-28.565	120.482	480.8	A	BET	evergreen	broadleaved	2006	16.2799	Schulze et al. (2006)	Lavergne et al. (2020)
628	-31.576	120.579	442.4	A	BET	evergreen	broadleaved	2006	18.4892	Schulze et al. (2006)	Lavergne et al. (2020)
628	-31.576	120.579	442.4	A	BET	evergreen	broadleaved	2006	19.3992	Schulze et al. (2006)	Lavergne et al. (2020)
628	-31.576	120.579	442.4	A	BET	evergreen	broadleaved	2006	17.1492	Schulze et al. (2006)	Lavergne et al. (2020)
628	-31.576	120.579	442.4	A	BET	evergreen	broadleaved	2006	19.0992	Schulze et al. (2006)	Lavergne et al. (2020)
629	-31.511	120.816	444	A	BET	evergreen	broadleaved	2006	16.8425	Schulze et al. (2006)	Lavergne et al. (2020)
629	-31.511	120.816	444	A	BET	evergreen	broadleaved	2006	17.8125	Schulze et al. (2006)	Lavergne et al. (2020)
630	-31.191	120.942	435.4	A	BET	evergreen	broadleaved	2006	19.0493	Schulze et al. (2006)	Lavergne et al. (2020)
630	-31.191	120.942	435.4	A	BET	evergreen	broadleaved	2006	16.6526	Schulze et al. (2006)	Lavergne et al. (2020)
631	-29.761	121.063	419.9	A	BET	evergreen	broadleaved	2006	17.7896	Schulze et al. (2006)	Lavergne et al. (2020)
632	-29.905	121.119	398	A	BET	evergreen	broadleaved	2006	17.8262	Schulze et al. (2006)	Lavergne et al. (2020)
632	-29.905	121.119	398	A	BET	evergreen	broadleaved	2006	17.5595	Schulze et al. (2006)	Lavergne et al. (2020)
632	-29.905	121.119	398	A	BET	evergreen	broadleaved	2006	19.9395	Schulze et al. (2006)	Lavergne et al. (2020)
632	-29.905	121.119	398	A	BET	evergreen	broadleaved	2006	16.8162	Schulze et al. (2006)	Lavergne et al. (2020)
632	-29.905	121.119	398	A	BET	evergreen	broadleaved	2006	18.3262	Schulze et al. (2006)	Lavergne et al. (2020)
632	-29.905	121.119	398	A	BET	evergreen	broadleaved	2006	19.1695	Schulze et al. (2006)	Lavergne et al. (2020)
633	-29.242	121.252	487.8	A	BET	evergreen	broadleaved	2006	16.1297	Schulze et al. (2006)	Lavergne et al. (2020)
633	-29.242	121.252	487.8	A	BET	evergreen	broadleaved	2006	16.9864	Schulze et al. (2006)	Lavergne et al. (2020)
634	-29.495	121.252	382	A	BET	evergreen	broadleaved	2006	18.4897	Schulze et al. (2006)	Lavergne et al. (2020)
635	-29.243	121.256	471.1	A	BET	evergreen	broadleaved	2006	16.6197	Schulze et al. (2006)	Lavergne et al. (2020)
636	31.15	121.449	9.6	G	NET	evergreen	needleleaved	1986	18.5044	Sheldon et al (2020)	Lavergne et al. (2020)
636	31.15	121.449	9.6	G	NET	evergreen	needleleaved	1991	16.8897	Sheldon et al (2020)	Lavergne et al. (2020)
637	-30.643	121.454	352.7	A	BET	evergreen	broadleaved	2006	17.4694	Schulze et al. (2006)	Lavergne et al. (2020)
637	-30.643	121.454	352.7	A	BET	evergreen	broadleaved	2006	17.596	Schulze et al. (2006)	Lavergne et al. (2020)
638	-28.764	121.968	436.2	A	BET	evergreen	broadleaved	2006	17.3932	Schulze et al. (2006)	Lavergne et al. (2020)
638	-28.764	121.968	436.2	A	BET	evergreen	broadleaved	2006	18.5732	Schulze et al. (2006)	Lavergne et al. (2020)
639	-28.401	122.568	503.5	A	BET	evergreen	broadleaved	2006	20.73	Schulze et al. (2006)	Lavergne et al. (2020)
639	-28.401	122.568	503.5	A	BET	evergreen	broadleaved	2006	19.0466	Schulze et al. (2006)	Lavergne et al. (2020)
639	-28.401	122.568	503.5	A	BET	evergreen	broadleaved	2006	19.5	Schulze et al. (2006)	Lavergne et al. (2020)
640	-28.385	122.585	517	A	BET	evergreen	broadleaved	2006	20.26	Schulze et al. (2006)	Lavergne et al. (2020)
640	-28.385	122.585	517	A	BET	evergreen	broadleaved	2006	18.46	Schulze et al. (2006)	Lavergne et al. (2020)
641	-28.227	122.732	486.6	A	BET	evergreen	broadleaved	2006	17.87	Schulze et al. (2006)	Lavergne et al. (2020)
641	-28.227	122.732	486.6	A	BET	evergreen	broadleaved	2006	17.99	Schulze et al. (2006)	Lavergne et al. (2020)
641	-28.227	122.732	486.6	A	BET	evergreen	broadleaved	2006	18.2034	Schulze et al. (2006)	Lavergne et al. (2020)
641	-28.227	122.732	486.6	A	BET	evergreen	broadleaved	2006	18.39	Schulze et al. (2006)	Lavergne et al. (2020)
642	-27.899	123.378	461.7	A	BET	evergreen	broadleaved	2006	17.4701	Schulze et al. (2006)	Lavergne et al. (2020)
643	-27.918	123.616	400.8	A	BET	evergreen	broadleaved	2006	18.4868	Schulze et al. (2006)	Lavergne et al. (2020)
643	-27.918	123.616	400.8	A	BET	evergreen	broadleaved	2006	18.4435	Schulze et al. (2006)	Lavergne et al. (2020)
644	44.77	123.78	151	A	BET	evergreen	broadleaved	2007	20.3054	Wang (2007)	Lavergne et al. (2020)
644	44.77	123.78	151	A	BDT	deciduous	broadleaved	2007	19.0454	Wang (2007)	Lavergne et al. (2020)
644	44.77	123.78	151	A	BDT	deciduous	broadleaved	2007	20.4854	Wang (2007)	Lavergne et al. (2020)
645	-27.053	125.149	462.8	A	BET	evergreen	broadleaved	2006	18.9104	Schulze et al. (2006)	Lavergne et al. (2020)
646	-27.038	125.236	448.2	A	BET	evergreen	broadleaved	2006	18.3038	Schulze et al. (2006)	Lavergne et al. (2020)
646	-27.038	125.236	448.2	A	BET	evergreen	broadleaved	2006	18.1371	Schulze et al. (2006)	Lavergne et al. (2020)
647	-27.038	125.241	449.5	A	BET	evergreen	broadleaved	2006	19.5671	Schulze et al. (2006)	Lavergne et al. (2020)
648	-26.999	125.534	422.2	A	BET	evergreen	broadleaved	2006	18.9405	Schulze et al. (2006)	Lavergne et al. (2020)
648	-26.999	125.534	422.2	A	BET	evergreen	broadleaved	2006	19.9405	Schulze et al. (2006)	Lavergne et al. (2020)
649	-26.996	125.559	397.1	A	BET	evergreen	broadleaved	2006	18.7571	Schulze et al. (2006)	Lavergne et al. (2020)
649	-26.996	125.559	397.1	A	BET	evergreen	broadleaved	2006	18.8338	Schulze et al. (2006)	Lavergne et al. (2020)
650	-26.996	125.594	405	A	BET	evergreen	broadleaved	2006	19.5455	Schulze et al. (2006)	Lavergne et al. (2020)
651	-26.985	125.701	445	A	BET	evergreen	broadleaved	2006	19.7738	Schulze et al. (2006)	Lavergne et al. (2020)
652	-26.979	126.053	448	A	BET	evergreen	broadleaved	2006	18.5538	Schulze et al. (2006)	Lavergne et al. (2020)
653	-27	126.227	417.8	A	BET	evergreen	broadleaved	2006	20.2471	Schulze et al. (2006)	Lavergne et al. (2020)
653	-27	126.227	417.8	A	BET	evergreen	broadleaved	2006	20.0071	Schulze et al. (2006)	Lavergne et al. (2020)
654	-27.008	126.25	433.6	A	BET	evergreen	broadleaved	2006	18.2204	Schulze et al. (2006)	Lavergne et al. (2020)
655	-27.008	126.252	436.1	A	BET	evergreen	broadleaved	2006	19.3338	Schulze et al. (2006)	Lavergne et al. (2020)
656	-26.235	126.276	435	A	BET	evergreen	broadleaved	2006	20.4574	Schulze et al. (2006)	Lavergne et al. (2020)
657	-26.368	126.285	470.8	A	BET	evergreen	broadleaved	2006	18.7374	Schulze et al. (2006)	Lavergne et al. (2020)
658	-26.543	126.402	400.3	A	BET	evergreen	broadleaved	2006	18.8306	Schulze et al. (2006)	Lavergne et al. (2020)
658	-26.543	126.402	400.3	A	BET	evergreen	broadleaved	2006	19.874	Schulze et al. (2006)	Lavergne et al. (2020)
658	-26.543	126.402	400.3	A	BET	evergreen	broadleaved	2006	19.5806	Schulze et al. (2006)	Lavergne et al. (2020)
659	-26.532	126.404	401.5	A	BET	evergreen	broadleaved	2006	19.2973	Schulze et al. (2006)	Lavergne et al. (2020)
660	-26.427	126.413	403	A	BET	evergreen	broadleaved	2006	19.324	Schulze et al. (2006)	Lavergne et al. (2020)
660	-26.427	126.413	403	A	BET	evergreen	broadleaved	2006	19.9107	Schulze et al. (2006)	Lavergne et al. (2020)
660	-26.427	126.413	403	A	BET	evergreen	broadleaved	2006	18.8173	Schulze et al. (2006)	Lavergne et al. (2020)
660	-26.427	126.413	403	A	BET	evergreen	broadleaved	2006	19.9573	Schulze et al. (2006)	Lavergne et al. (2020)
661	-25.881	126.913	497.2	A	BET	evergreen	broadleaved	2006	18.3242	Schulze et al. (2006)	Lavergne et al. (2020)
661	-25.881	126.913	497.2	A	BET	evergreen	broadleaved	2006	18.5742	Schulze et al. (2006)	Lavergne et al. (2020)
662	-25.419	127.554	593.3	A	BET	evergreen	broadleaved	2006	21.0211	Schulze et al. (2006)	Lavergne et al. (2020)
662	-25.419	127.554	593.3	A	BET	evergreen	broadleaved	2006	20.3344	Schulze et al. (2006)	Lavergne et al. (2020)
662	-25.419	127.554	593.3	A	BET	evergreen	broadleaved	2006	18.1444	Schulze et al. (2006)	Lavergne et al. (2020)
662	-25.419	127.554	593.3	A	BET	evergreen	broadleaved	2006	19.5311	Schulze et al. (2006)	Lavergne et al. (2020)
663	42.1044	127.858	1093.5	G	NET	evergreen	needleleaved	1986	19.8329	Sheldon et al (2020)	Lavergne et al. (2020)
664	-25.298	127.86	528.4	A	BET	evergreen	broadleaved	2006	21.5278	Schulze et al. (2006)	Lavergne et al. (2020)
665	41.7667	127.933	1629.4	G	NET	evergreen	needleleaved	2004	17.2579	Sheldon et al (2020)	Lavergne et al. (2020)
666	41.7443	127.965	1694.9	G	NET	evergreen	needleleaved	1982	14.7372	Sheldon et al (2020)	Lavergne et al. (2020)
667	41.7961	127.989	1541.5	G	NET	evergreen	needleleaved	2004	16.886	Sheldon et al (2020)	Lavergne et al. (2020)
668	-25.074	128.169	562.3	A	BET	evergreen	broadleaved	2006	18.0579	Schulze et al. (2006)	Lavergne et al. (2020)
668	-25.074	128.169	562.3	A	BET	evergreen	broadleaved	2006	19.7379	Schulze et al. (2006)	Lavergne et al. (2020)
669	37.0574	128.305	237.1	G	NET	evergreen	needleleaved	2009	19.5591	Sheldon et al (2020)	Lavergne et al. (2020)
670	-25.061	128.329	600.4	A	BET	evergreen	broadleaved	2006	20.4579	Schulze et al. (2006)	Lavergne et al. (2020)
670	-25.061	128.329	600.4	A	BET	evergreen	broadleaved	2006	19.7113	Schulze et al. (2006)	Lavergne et al. (2020)
671	-24.837	128.934	611.5	A	BET	evergreen	broadleaved	2006	19.1814	Schulze et al. (2006)	Lavergne et al. (2020)
671	-24.837	128.934	611.5	A	BET	evergreen	broadleaved	2006	18.9247	Schulze et al. (2006)	Lavergne et al. (2020)
672	-24.871	129.057	604.1	A	BET	evergreen	broadleaved	2006	19.3247	Schulze et al. (2006)	Lavergne et al. (2020)
672	-24.871	129.057	604.1	A	BET	evergreen	broadleaved	2006	20.0913	Schulze et al. (2006)	Lavergne et al. (2020)
673	-25.056	129.678	639.4	A	BET	evergreen	broadleaved	2006	18.7675	Schulze et al. (2006)	Lavergne et al. (2020)
673	-25.056	129.678	639.4	A	BET	evergreen	broadleaved	2006	18.7679	Schulze et al. (2006)	Lavergne et al. (2020)
674	-25.067	129.839	616.6	A	BET	evergreen	broadleaved	2006	17.8779	Schulze et al. (2006)	Lavergne et al. (2020)
675	30.33	130.5	1711	A	BDT	deciduous	broadleaved	2000	20.9222	Hanba et al. (2000)	Lavergne et al. (2020)
675	30.33	130.5	1711	A	BDT	deciduous	broadleaved	2000	21.1822	Hanba et al. (2000)	Lavergne et al. (2020)
675	30.33	130.5	1711	A	BET	evergreen	broadleaved	2000	19.7822	Hanba et al. (2000)	Lavergne et al. (2020)
675	30.33	130.5	1711	A	BET	evergreen	broadleaved	2000	22.1822	Hanba et al. (2000)	Lavergne et al. (2020)
675	30.33	130.5	1711	A	BET	evergreen	broadleaved	2000	19.1822	Hanba et al. (2000)	Lavergne et al. (2020)
676	-25.228	130.58	578.2	A	BET	evergreen	broadleaved	2006	19.2912	Schulze et al. (2006)	Lavergne et al. (2020)
677	-17.3	130.75	214	A	BET	evergreen	broadleaved	1998	17.43	Schulze et al. (1998)	Lavergne et al. (2020)
677	-17.3	130.75	214	A	BET	evergreen	broadleaved	1998	19.8	Schulze et al. (1998)	Lavergne et al. (2020)
677	-17.3	130.75	214	A	BET	evergreen	broadleaved	1998	20	Schulze et al. (1998)	Lavergne et al. (2020)
677	-17.3	130.75	214	A	BET	evergreen	broadleaved	1998	21.83	Schulze et al. (1998)	Lavergne et al. (2020)
677	-17.3	130.75	214	A	NET	evergreen	needleleaved	1998	19.52	Schulze et al. (1998)	Lavergne et al. (2020)
677	-17.3	130.75	214	A	BET	evergreen	broadleaved	1998	20.36	Schulze et al. (1998)	Lavergne et al. (2020)
677	-17.3	130.75	214	A	BET	evergreen	broadleaved	1998	20.57	Schulze et al. (1998)	Lavergne et al. (2020)
678	-11.767	130.867	96.2	G	BET	evergreen	broadleaved	1998	18.27	Schulze et al. (1998)	Lavergne et al. (2020)
678	-11.767	130.867	96.2	A	BDT	deciduous	broadleaved	1998	21.94	Schulze et al. (1998)	Lavergne et al. (2020)
678	-11.767	130.867	96.2	A	BET	evergreen	broadleaved	1998	18.97	Schulze et al. (1998)	Lavergne et al. (2020)
678	-11.767	130.867	96.2	A	BET	evergreen	broadleaved	1998	20.78	Schulze et al. (1998)	Lavergne et al. (2020)
678	-11.767	130.867	96.2	A	BET	evergreen	broadleaved	1998	19.73	Schulze et al. (1998)	Lavergne et al. (2020)
678	-11.767	130.867	96.2	A	BET	evergreen	broadleaved	1998	20.22	Schulze et al. (1998)	Lavergne et al. (2020)
678	-11.767	130.867	96.2	A	BET	evergreen	broadleaved	1998	23.41	Schulze et al. (1998)	Lavergne et al. (2020)
678	-11.767	130.867	96.2	A	BET	evergreen	broadleaved	1998	22.89	Schulze et al. (1998)	Lavergne et al. (2020)
679	-16.117	130.917	98.3	A	BDT	deciduous	broadleaved	1998	20.68	Schulze et al. (1998)	Lavergne et al. (2020)
679	-16.117	130.917	98.3	A	BET	evergreen	broadleaved	1998	20.47	Schulze et al. (1998)	Lavergne et al. (2020)
679	-16.117	130.917	98.3	A	BET	evergreen	broadleaved	1998	19.7	Schulze et al. (1998)	Lavergne et al. (2020)
679	-16.117	130.917	98.3	A	BET	evergreen	broadleaved	1998	19.1	Schulze et al. (1998)	Lavergne et al. (2020)
679	-16.117	130.917	98.3	A	BET	evergreen	broadleaved	1998	20.365	Schulze et al. (1998)	Lavergne et al. (2020)
679	-16.117	130.917	98.3	A	BET	evergreen	broadleaved	1998	18.6	Schulze et al. (1998)	Lavergne et al. (2020)
679	-16.117	130.917	98.3	A	BET	evergreen	broadleaved	1998	19.21	Schulze et al. (1998)	Lavergne et al. (2020)
680	-14.3	132.083	174.2	A	BDT	deciduous	broadleaved	1998	19.84	Schulze et al. (1998)	Lavergne et al. (2020)
680	-14.3	132.083	174.2	A	BET	evergreen	broadleaved	1998	18.79	Schulze et al. (1998)	Lavergne et al. (2020)
680	-14.3	132.083	174.2	A	BET	evergreen	broadleaved	1998	20.15	Schulze et al. (1998)	Lavergne et al. (2020)
680	-14.3	132.083	174.2	A	BET	evergreen	broadleaved	1998	19.63	Schulze et al. (1998)	Lavergne et al. (2020)
680	-14.3	132.083	174.2	A	BET	evergreen	broadleaved	1998	19.94	Schulze et al. (1998)	Lavergne et al. (2020)
680	-14.3	132.083	174.2	A	BET	evergreen	broadleaved	1998	20	Schulze et al. (1998)	Lavergne et al. (2020)
680	-14.3	132.083	174.2	A	BET	evergreen	broadleaved	1998	18.6	Schulze et al. (1998)	Lavergne et al. (2020)
680	-14.3	132.083	174.2	A	BET	evergreen	broadleaved	1998	19.7	Schulze et al. (1998)	Lavergne et al. (2020)
680	-14.3	132.083	174.2	A	BET	evergreen	broadleaved	1998	17.95	Schulze et al. (1998)	Lavergne et al. (2020)
680	-14.3	132.083	174.2	A	BET	evergreen	broadleaved	1998	19.73	Schulze et al. (1998)	Lavergne et al. (2020)
681	-12.683	132.383	42.8	A	BDT	deciduous	broadleaved	1998	19.47	Schulze et al. (1998)	Lavergne et al. (2020)
681	-12.683	132.383	42.8	A	BET	evergreen	broadleaved	1998	21.7	Schulze et al. (1998)	Lavergne et al. (2020)
681	-12.683	132.383	42.8	A	BET	evergreen	broadleaved	1998	18.9	Schulze et al. (1998)	Lavergne et al. (2020)
681	-12.683	132.383	42.8	A	BET	evergreen	broadleaved	1998	21.6	Schulze et al. (1998)	Lavergne et al. (2020)
681	-12.683	132.383	42.8	A	BET	evergreen	broadleaved	1998	18.4	Schulze et al. (1998)	Lavergne et al. (2020)
681	-12.683	132.383	42.8	A	BET	evergreen	broadleaved	1998	20.7	Schulze et al. (1998)	Lavergne et al. (2020)
681	-12.683	132.383	42.8	A	BET	evergreen	broadleaved	1998	18.9	Schulze et al. (1998)	Lavergne et al. (2020)
681	-12.683	132.383	42.8	A	BET	evergreen	broadleaved	1998	19.9	Schulze et al. (1998)	Lavergne et al. (2020)
681	-12.683	132.383	42.8	A	BET	evergreen	broadleaved	1998	22.1	Schulze et al. (1998)	Lavergne et al. (2020)
681	-12.683	132.383	42.8	A	BET	evergreen	broadleaved	1998	17.95	Schulze et al. (1998)	Lavergne et al. (2020)
681	-12.683	132.383	42.8	A	BET	evergreen	broadleaved	1998	18.48	Schulze et al. (1998)	Lavergne et al. (2020)
682	33.8	133.82	587	G	NET	evergreen	needleleaved	1994	20.4094	Inagaki et al. (2004)	Lavergne et al. (2020)
683	36.74	139.495	1275.9	G	NET	evergreen	needleleaved	1980	18.1741	Sheldon et al (2020)	Lavergne et al. (2020)
684	36.395	139.859	60.2	G	NET	evergreen	needleleaved	1980	17.2321	Sheldon et al (2020)	Lavergne et al. (2020)
685	36.97	140.6	770	A	BDT	deciduous	broadleaved	1997	20.2938	Uemura et al. (2006)	Lavergne et al. (2020)
685	36.97	140.6	770	A	BDT	deciduous	broadleaved	1997	19.7798	Uemura et al. (2006)	Lavergne et al. (2020)
685	36.97	140.6	770	A	BDT	deciduous	broadleaved	1997	19.7169	Uemura et al. (2006)	Lavergne et al. (2020)
686	-6.167	143.917	2298.5	A	BET	evergreen	broadleaved	1985	21.6	Read et al. (1985)	Lavergne et al. (2020)
687	-24.08	145	231	A	BDT	deciduous	broadleaved	1995	18.6214	Stewart et al. (1995)	Lavergne et al. (2020)
687	-24.08	145	231	A	BDT	deciduous	broadleaved	1995	21.1014	Stewart et al. (1995)	Lavergne et al. (2020)
687	-24.08	145	231	A	BET	evergreen	broadleaved	1995	17.7514	Stewart et al. (1995)	Lavergne et al. (2020)
687	-24.08	145	231	A	BET	evergreen	broadleaved	1995	18.9214	Stewart et al. (1995)	Lavergne et al. (2020)
687	-24.08	145	231	A	BET	evergreen	broadleaved	1995	21.7914	Stewart et al. (1995)	Lavergne et al. (2020)
687	-24.08	145	231	A	BET	evergreen	broadleaved	1995	19.2214	Stewart et al. (1995)	Lavergne et al. (2020)
687	-24.08	145	231	A	BET	evergreen	broadleaved	1995	17.8614	Stewart et al. (1995)	Lavergne et al. (2020)
687	-24.08	145	231	A	BET	evergreen	broadleaved	1995	17.2014	Stewart et al. (1995)	Lavergne et al. (2020)
687	-24.08	145	231	A	BET	evergreen	broadleaved	1995	17.0914	Stewart et al. (1995)	Lavergne et al. (2020)
687	-24.08	145	231	A	BET	evergreen	broadleaved	1995	18.8214	Stewart et al. (1995)	Lavergne et al. (2020)
687	-24.08	145	231	A	BET	evergreen	broadleaved	1995	17.1514	Stewart et al. (1995)	Lavergne et al. (2020)
687	-24.08	145	231	A	BET	evergreen	broadleaved	1995	17.2214	Stewart et al. (1995)	Lavergne et al. (2020)
687	-24.08	145	231	A	BET	evergreen	broadleaved	1995	15.8914	Stewart et al. (1995)	Lavergne et al. (2020)
687	-24.08	145	231	A	BET	evergreen	broadleaved	1995	18.8514	Stewart et al. (1995)	Lavergne et al. (2020)
687	-24.08	145	231	A	BET	evergreen	broadleaved	1995	16.9914	Stewart et al. (1995)	Lavergne et al. (2020)
687	-24.08	145	231	A	BET	evergreen	broadleaved	1995	15.9514	Stewart et al. (1995)	Lavergne et al. (2020)
687	-24.08	145	231	A	BET	evergreen	broadleaved	1995	16.9914	Stewart et al. (1995)	Lavergne et al. (2020)
687	-24.08	145	231	A	BET	evergreen	broadleaved	1995	15.4514	Stewart et al. (1995)	Lavergne et al. (2020)
687	-24.08	145	231	A	BET	evergreen	broadleaved	1995	17.8914	Stewart et al. (1995)	Lavergne et al. (2020)
687	-24.08	145	231	A	BET	evergreen	broadleaved	1995	17.4214	Stewart et al. (1995)	Lavergne et al. (2020)
687	-24.08	145	231	A	BET	evergreen	broadleaved	1995	19.5414	Stewart et al. (1995)	Lavergne et al. (2020)
687	-24.08	145	231	A	BET	evergreen	broadleaved	1995	16.7514	Stewart et al. (1995)	Lavergne et al. (2020)
687	-24.08	145	231	A	BET	evergreen	broadleaved	1995	19.2914	Stewart et al. (1995)	Lavergne et al. (2020)
687	-24.08	145	231	A	BET	evergreen	broadleaved	1995	18.7514	Stewart et al. (1995)	Lavergne et al. (2020)
687	-24.08	145	231	A	BET	evergreen	broadleaved	1995	17.8634	Stewart et al. (1995)	Lavergne et al. (2020)
687	-24.08	145	231	A	BET	evergreen	broadleaved	1995	19.8914	Stewart et al. (1995)	Lavergne et al. (2020)
687	-24.08	145	231	A	BET	evergreen	broadleaved	1995	18.7914	Stewart et al. (1995)	Lavergne et al. (2020)
688	-5.67	145.02	2274	A	BET	evergreen	broadleaved	1988	18.6387	Korner et al. (1988)	Lavergne et al. (2020)
688	-5.67	145.02	2274	A	BET	evergreen	broadleaved	1988	22.5687	Korner et al. (1988)	Lavergne et al. (2020)
689	-5.833	145.133	2698	A	BET	evergreen	broadleaved	1985	17.8	Read et al. (1985)	Lavergne et al. (2020)
690	-42.683	146.633	986.6	A	BET	evergreen	broadleaved	1985	21.4	Read et al. (1985)	Lavergne et al. (2020)
690	-42.683	146.633	986.6	A	BDT	deciduous	broadleaved	1985	18.9	Read et al. (1985)	Lavergne et al. (2020)
691	-33.864	151.217	10.7	G	BDT	deciduous	broadleaved	2011	21.2174	Sheldon et al (2020)	Lavergne et al. (2020)
692	-28.03	152.83	284	A	BET	evergreen	broadleaved	1995	23.5071	Stewart et al. (1995)	Lavergne et al. (2020)
692	-28.03	152.83	284	A	BET	evergreen	broadleaved	1995	23.9971	Stewart et al. (1995)	Lavergne et al. (2020)
692	-28.03	152.83	284	A	BET	evergreen	broadleaved	1995	22.7771	Stewart et al. (1995)	Lavergne et al. (2020)
692	-28.03	152.83	284	A	BET	evergreen	broadleaved	1995	21.6671	Stewart et al. (1995)	Lavergne et al. (2020)
692	-28.03	152.83	284	A	BET	evergreen	broadleaved	1995	23.7571	Stewart et al. (1995)	Lavergne et al. (2020)
692	-28.03	152.83	284	A	BET	evergreen	broadleaved	1995	21.1071	Stewart et al. (1995)	Lavergne et al. (2020)
692	-28.03	152.83	284	A	BET	evergreen	broadleaved	1995	25.2771	Stewart et al. (1995)	Lavergne et al. (2020)
692	-28.03	152.83	284	A	BET	evergreen	broadleaved	1995	19.3671	Stewart et al. (1995)	Lavergne et al. (2020)
692	-28.03	152.83	284	A	BET	evergreen	broadleaved	1995	20.8871	Stewart et al. (1995)	Lavergne et al. (2020)
692	-28.03	152.83	284	A	BET	evergreen	broadleaved	1995	23.2171	Stewart et al. (1995)	Lavergne et al. (2020)
692	-28.03	152.83	284	A	BET	evergreen	broadleaved	1995	23.4871	Stewart et al. (1995)	Lavergne et al. (2020)
692	-28.03	152.83	284	A	BET	evergreen	broadleaved	1995	23.4771	Stewart et al. (1995)	Lavergne et al. (2020)
692	-28.03	152.83	284	A	BET	evergreen	broadleaved	1995	26.0971	Stewart et al. (1995)	Lavergne et al. (2020)
692	-28.03	152.83	284	A	BET	evergreen	broadleaved	1995	20.8971	Stewart et al. (1995)	Lavergne et al. (2020)
692	-28.03	152.83	284	A	BET	evergreen	broadleaved	1995	25.2371	Stewart et al. (1995)	Lavergne et al. (2020)
692	-28.03	152.83	284	A	BET	evergreen	broadleaved	1995	21.1171	Stewart et al. (1995)	Lavergne et al. (2020)
692	-28.03	152.83	284	A	BET	evergreen	broadleaved	1995	23.9671	Stewart et al. (1995)	Lavergne et al. (2020)
693	-27.03	152.83	131	A	BDT	deciduous	broadleaved	1995	20.2974	Stewart et al. (1995)	Lavergne et al. (2020)
693	-27.03	152.83	131	A	BET	evergreen	broadleaved	1995	20.2474	Stewart et al. (1995)	Lavergne et al. (2020)
693	-27.03	152.83	131	A	BET	evergreen	broadleaved	1995	20.8374	Stewart et al. (1995)	Lavergne et al. (2020)
693	-27.03	152.83	131	A	BET	evergreen	broadleaved	1995	18.8374	Stewart et al. (1995)	Lavergne et al. (2020)
693	-27.03	152.83	131	A	BET	evergreen	broadleaved	1995	20.1974	Stewart et al. (1995)	Lavergne et al. (2020)
693	-27.03	152.83	131	A	BET	evergreen	broadleaved	1995	23.4374	Stewart et al. (1995)	Lavergne et al. (2020)
693	-27.03	152.83	131	A	BET	evergreen	broadleaved	1995	19.3174	Stewart et al. (1995)	Lavergne et al. (2020)
693	-27.03	152.83	131	A	BDT	deciduous	broadleaved	1995	19.8174	Stewart et al. (1995)	Lavergne et al. (2020)
693	-27.03	152.83	131	A	BDT	deciduous	broadleaved	1995	17.0274	Stewart et al. (1995)	Lavergne et al. (2020)
692	-28.03	152.83	284	A	BDT	deciduous	broadleaved	1995	20.7171	Stewart et al. (1995)	Lavergne et al. (2020)
694	-27.13	153.02	7	A	BDT	deciduous	broadleaved	1995	22.5701	Stewart et al. (1995)	Lavergne et al. (2020)
694	-27.13	153.02	7	A	BET	evergreen	broadleaved	1995	22.0401	Stewart et al. (1995)	Lavergne et al. (2020)
694	-27.13	153.02	7	A	BET	evergreen	broadleaved	1995	19.7001	Stewart et al. (1995)	Lavergne et al. (2020)
694	-27.13	153.02	7	A	BET	evergreen	broadleaved	1995	21.9201	Stewart et al. (1995)	Lavergne et al. (2020)
694	-27.13	153.02	7	A	BET	evergreen	broadleaved	1995	21.6701	Stewart et al. (1995)	Lavergne et al. (2020)
694	-27.13	153.02	7	A	BET	evergreen	broadleaved	1995	20.3001	Stewart et al. (1995)	Lavergne et al. (2020)
694	-27.13	153.02	7	A	BET	evergreen	broadleaved	1995	19.5101	Stewart et al. (1995)	Lavergne et al. (2020)
694	-27.13	153.02	7	A	BET	evergreen	broadleaved	1995	20.1701	Stewart et al. (1995)	Lavergne et al. (2020)
694	-27.13	153.02	7	A	BET	evergreen	broadleaved	1995	19.9201	Stewart et al. (1995)	Lavergne et al. (2020)
694	-27.13	153.02	7	A	BET	evergreen	broadleaved	1995	22.8801	Stewart et al. (1995)	Lavergne et al. (2020)
694	-27.13	153.02	7	A	BET	evergreen	broadleaved	1995	21.6601	Stewart et al. (1995)	Lavergne et al. (2020)
694	-27.13	153.02	7	A	BDT	deciduous	broadleaved	1995	20.8601	Stewart et al. (1995)	Lavergne et al. (2020)
695	-43.75	169.333	624	A	BET	evergreen	broadleaved	1988	22.2688	Korner et al. (1988)	Lavergne et al. (2020)
696	-45.3	170.5	280	A	BET	evergreen	broadleaved	2001	20.3867	Bannister and Strong (2001)	Lavergne et al. (2020)
696	-45.3	170.5	280	A	BET	evergreen	broadleaved	2001	21.7017	Bannister and Strong (2001)	Lavergne et al. (2020)
696	-45.3	170.5	280	A	BET	evergreen	broadleaved	2001	22.3467	Bannister and Strong (2001)	Lavergne et al. (2020)
696	-45.3	170.5	280	A	BET	evergreen	broadleaved	2001	22.8767	Bannister and Strong (2001)	Lavergne et al. (2020)
696	-45.3	170.5	280	A	BET	evergreen	broadleaved	2001	20.2067	Bannister and Strong (2001)	Lavergne et al. (2020)
696	-45.3	170.5	280	A	BET	evergreen	broadleaved	2001	21.2017	Bannister and Strong (2001)	Lavergne et al. (2020)
696	-45.3	170.5	280	A	NET	evergreen	needleleaved	2001	21.9867	Bannister and Strong (2001)	Lavergne et al. (2020)
696	-45.3	170.5	280	A	BET	evergreen	broadleaved	2001	21.2867	Bannister and Strong (2001)	Lavergne et al. (2020)
696	-45.3	170.5	280	A	BET	evergreen	broadleaved	2001	22.6612	Bannister and Strong (2001)	Lavergne et al. (2020)
696	-45.3	170.5	280	A	BET	evergreen	broadleaved	2001	19.3377	Bannister and Strong (2001)	Lavergne et al. (2020)
696	-45.3	170.5	280	A	BET	evergreen	broadleaved	2001	21.7497	Bannister and Strong (2001)	Lavergne et al. (2020)
696	-45.3	170.5	280	A	BET	evergreen	broadleaved	2001	23.0167	Bannister and Strong (2001)	Lavergne et al. (2020)
696	-45.3	170.5	280	A	BET	evergreen	broadleaved	2001	22.1457	Bannister and Strong (2001)	Lavergne et al. (2020)
696	-45.3	170.5	280	A	BET	evergreen	broadleaved	2001	19.6207	Bannister and Strong (2001)	Lavergne et al. (2020)
696	-45.3	170.5	280	A	BET	evergreen	broadleaved	2001	19.7967	Bannister and Strong (2001)	Lavergne et al. (2020)
696	-45.3	170.5	280	A	BET	evergreen	broadleaved	2001	19.0367	Bannister and Strong (2001)	Lavergne et al. (2020)
696	-45.3	170.5	280	A	BDT	deciduous	broadleaved	2001	21.3267	Bannister and Strong (2001)	Lavergne et al. (2020)
696	-45.3	170.5	280	A	BDT	deciduous	broadleaved	2001	22.4367	Bannister and Strong (2001)	Lavergne et al. (2020)
696	-45.3	170.5	280	A	BDT	deciduous	broadleaved	2001	18.0667	Bannister and Strong (2001)	Lavergne et al. (2020)
696	-45.3	170.5	280	A	BDT	deciduous	broadleaved	2001	19.0067	Bannister and Strong (2001)	Lavergne et al. (2020)
696	-45.3	170.5	280	A	BDT	deciduous	broadleaved	2001	21.7767	Bannister and Strong (2001)	Lavergne et al. (2020)

## Sheet: Leaf_references
Reference	Author	Title	Year	Journal
Allesio et al. (2004)	Allesio et al.	Water sources and water-use efficiency in mediterranean coastal dune vegetation.	2004	Plant Biology
Bannister and Strong (2001)	Bannister and Strong	Carbon and nitrogen isotope ratios, nitrogen content and heterotrophy in New Zealand mistletoes	2001	Oecologia
Berry et al. (1997)	Berry et al.	Leaf _13C in Pinus resinosa trees and understory plants: variation associated with light and CO2 gradients	1997	Oecologia
Bhaskar et al. (2007)	Bhaskar et al.	Evolution of hydraulic traits in closely related species pairs from mediterranean and nonmediterranean environments of North America	2007	New Phytologist
Bonal et al. (2000)	Bonal et al.	Interspecific variability of _13C among trees in rainforests of French Guiana: functional groups and canopy integration	2000	Oecologia
Broadmeadow et al. (2002)	Broadmeadow et al.	The carbon isotope ratio of plant organic material reflects temporal and spatial variations in CO2 within tropical forest formations in Trinidad	2002	Oecologia
Brooks and Curd (1998)	Brooks and Curd	BOREAS TE-05 Leaf Carbon Isotope Data. Data set.	1998	Oak Ridge National Laboratory Distributed Active Archive Center,
Brooks et al. (1998)	Brooks et al.	responses of boreal conifers to climate fluctuations: indications from tree-ring widths and carbon isotope analyses	1998	Canadian Journal of Forest Research
Buchmann et al. (1996)	Buchmann et al.	Influence of stand structure on carbon-13 of vegetation, soils, and canopy air within deciduous and evergreen forests in Utah, United States	1996	Oecologia
Buchmann et al. (1997)	Buchmann et al.	Interseasonal comparison of CO2 concentrations, isotopic composition, and carbon dynamics in an Amazonian rainforest (French Guiana)	1997	Oecologia
Burgess and Dawson (2007)	Burgess and Dawson	Predicting the limits to tree height using statistical regressions of leaf traits	2007	New Phytologist
Castellanos et al. (1999)	Castellanos et al.	Microenvironmental Heterogeneity and Space Utilization by Desert Vines within their Host Trees	1999	Annals of Botany
Cernusak and Marshall (2008)	Cernusak and Marshall	Oxygen isotope composition of CAM and C3 Clusia species: non-steady-state dynamics control leaf water 18O enrichment in succulent leaves	2008	Plant Cell and Environment
Cernusak et al. (2005)	Cernusak et al.	Environmental and physiological controls over oxygen and carbon isotope composition of Tasmanian blue gum, Eucalyptus globulus	2005	Tree Physiology
Cernusak et al. (2004)	Cernusak et al.	Oxygen and carbon isotope composition of parasitic plants and their hosts in southwestern Australia	2004	Oecologia
Cernusak et al. (2001)	Cernusak et al.	Responses of foliar d13C, gas exchange, and leaf morphology to reduced hydraulic conductivity in Pinus monticola branches	2001	Tree Physiology
Chevillat et al. (2005)	Chevillat et al.	Tissue-specific variation of δ13C in mature canopy trees in a temperate forest in central Europe.	2005	Basic App Ecol.
Codron et al. (2005)	Codron et al.	Taxonomic, anatomical, and spatio-temporal variations in the stable carbon and nitrogen isotopic compositions of plants from an African savanna	2005	Journal of Archaeological Science
Collister et al. (1994)	Collister et al.	Compound-specific δ13C analyses of leaf lipids from plants with differing carbon dioxide metabolisms.	1994	Org Geochem
Cornwell et al. (2007)	Cornwell et al.	Adjustment of structure and function of Hawaiian Metrosideros polymorpha at high vs. low precipitation	2007	Functional Ecology
Cornwell et al. (2018)	Cornwell et al.	Climate and soils together regulate photosynthetic carbon isotope discrimination within C3plants worldwide.	2018	Global Ecology and Biogeography
Crowley et al. (2012)	Crowley et al.	Edge Effects on Foliar Stable Isotope Values in a Madagascan Tropical Dry Forest	2012	PlosOne
Damesin et al. (1997)	Damesin et al.	Between-tree variations in leaf delta C-13 of Quercus pubescens and Quercus ilex among Mediterranean habitats with different water availability	1997	Oecologia
De Lillis et al. (2004)	De Lillis et al.	Carbon assimilation, nitrogen, and photochemical efficiency of different Himalayan tree species along an altitudinal gradient.	2004	Photosynthetica
DeLucia and Schlesinger (1991)	DeLucia and Schlesinger	Resource-use efficiency and drought tolerance in adjacent Great Basin and Sierran plants.	1991	Ecology
Delucia and Schlesinger (1995)	Delucia and Schlesinger	Photosynthetic Rates and Nutrient-Use Efficiency among Evergreen and Deciduous Shrubs in Okefenokee Swamp	1995	International Journal of Plant Sciences
Diefendorf et al. (2010)	Diefendorf et al.	Global patterns in leaf 13C discrimination and implications for studies of past and future climate.	2010	Proc Natl Acad Sci U S A
Domingues et al. (2007)	Domingues et al.	Ecophysiological traits of plant functional groups in forest and pasture ecosystems from eastern Amazo_ nia, Brazil	2007	Plant Ecology
Donovan and Ehleringer (1991)	Donovan and Ehleringer	Ecophysiological differences among juvenile and reproductive plants of several woody species.	1991	Oecologia
Donovan and Ehleringer (1992)	Donovan and Ehleringer	Contrasting Water-Use Patterns among Size and Life-History Classes of a Semiarid Shrub (1992), Carbon-Isotope Discrimination, Water-Use Efficiency, Growth, and Mortality in a Natural Shrub Population (1994), Potential for Selection on Plants for Water-Use Efficiency as Estimated by Carbon-Isotope Discrimination (1994). ??	1992	Functional Ecology
Duarte et al. (2005)	Duarte et al.	Ecophysiology of six selected shrub species in different plant communities at the periphery of the Atlantic Forest of SE-Brazil	2005	Flora
Dungait et al. (2008)	Dungait et al.	Interspecific variation in bulk tissue, fatty acid and monosaccharide δ13C values of leaves from a mesotrophic grassland plant community.	2008	Phytochemistry
Duursma et al. (2007)	Duursma et al.	Description and test of a simple process-based model of forest growth for mixed-species stands	2007	Ecological Modelling
Ehleringer et al. (1986)	Ehleringer et al.	Leaf Carbon Isotope and Mineral-Composition in Subtropical Plants Along an Irradiance Cline	1986	Oecologia
Ehleringer et al. (1987)	Ehleringer et al.	Leaf Carbon Isotope Ratios of Plants from a Subtropical Monsoon Forest	1987	Oecologia
Ehleringer et al. (1992)	Ehleringer et al.	Seasonal-Variation in the Carbon Isotopic Composition of Desert Plants	1992	Functional Ecology
Ehleringer et al. (1997)	Ehleringer et al.	Carbon isotope ratios of Atacama Desert plants reflect hyperaridity of region in northern Chile	1997	Revista Chilena De Historia Natural
Ehleringer and Cooper (1988)	Ehleringer and Cooper	Correlations between Carbon Isotope Ratio and Microhabitat in Desert Plants	1988	Oecologia
Ellsworth et al. (2004)	Ellsworth et al.	NA	2004	NA
Ellsworth (1999)	Ellsworth	CO2 enrichment in a maturing pine forest: are CO2 exchange and water status in the canopy affected?	1999	Plant Cell and Environment
Escudero et al. (2008)	Escudero et al.	Leaf longevity and drought: avoidance of the costs and risks of early leaf abscission as inferred from the leaf carbon isotopic composition.	2008	Func Plant Bio
Flanagan et al. (1997)	Flanagan et al.	Unusually low carbon isotope ratios in plants from hanging gardens in southern Utah	1997	Oecologia
Franco et al. (2005)	Franco et al.	In situ measurements of carbon and nitrogen distribution and composition, photochemical efficiency and stable isotope ratios in Araucaria angustifolia.	2005	Trees Struc Func
Friend et al. (1989)	Friend et al.	Field-Measurements of Photosynthesis, Stomatal Conductance, Leaf Nitrogen and Delta-C-13 Along Altitudinal Gradients in Scotland	1989	Functional Ecology
Garten and Taylor (1992)	Garten and Taylor	Foliar δ13C within a temperate deciduous forest: spatial, temporal, and species sources of variation.	1992	Oecologia
Gerdol et al. (2000)	Gerdol et al.	Water- and nutrient-use efficiency of a deciduous species, Vaccinium myrtillus, and an evergreen species, V. vitis-idaea, in a subalpine dwarf shrub heath in the southern Alps, Italy.	2000	Oikos
Goldstein et al. (1986)	Goldstein et al.	Patrones diarios y estacionales en las relaciones hidricas de arboles siempreverdes de la sabana tropical	1986	Acta Oecologia
Hamerlynck et al. (2004)	Hamerlynck et al.	Carbon isotope discrimination and foliar nutrient status of Larrea tridentata (creosote bush) in contrasting Mojave Desert soils	2004	Oecologia
Hanba et al. (2000)	Hanba et al.	Relationship between leaf characteristics, tree sizes and species distribution along a slope in a warm temperate forest	2000	Ecological Research
Handley et al. (1994)	Handley et al.	Delta-N-15 and Delta-C-13 Patterns in Savanna Vegetation - Dependence on Water Availability and Disturbance	1994	Functional Ecology
Hemming et al. (2005)	Hemming et al.	Pan-European δ13C values of air and organic matter from forest ecosystems.	2005	Global Change Bio
Holscher (2004)	Holscher	Leaf traits and photosynthetic parameters of saplings and adult trees of co-existing species in a temperate broad-leaved forest	2004	Basic and Applied Ecology
Holscher et al. (2002)	Holscher et al.	Growth and leaf traits of four broad-leaved tree species along a hillside gradient	2002	Forstwissenschaftliches Centralblatt
Huc et al. (1994)	Huc et al.	Pioneer and Late-Stage Tropical Rain-Forest Tree Species (French-Guiana) Growing under Common Conditions Differ in Leaf Gas-Exchange Regulation, Carbon-Isotope Discrimination and Leaf Water Potential	1994	Oecologia
Hultine and Marshall (2000)	Hultine and Marshall	Altitude trends in conifer leaf morphology and stable carbon isotope composition	2000	Oecologia
Inagaki et al. (2004)	Inagaki et al.	Effects of forest type and stand age on litterfall quality and soil N dynamics in Shikoku district, southern Japan.	2004	Forest Ecology and Management
Juhrbandt (2004)	Juhrbandt	The relationship between maximal stomatal conductance and leaf traits in eight Southeast Asian early successional tree species	2004	Forest Ecology and Management
Kapos et al. (1993)	Kapos et al.	Partial-Derivative-C-13 as an Indicator of Edge Effects in Tropical Rain-Forest Reserves	1993	Journal of Ecology
Keitel et al. (2006)	Keitel et al.	Carbon isotopic composition and oxygen isotopic enrichment in phloem and total leaf organic matter of European beech (Fagus sylvatica L.) along a climate gradient	2006	Plant Cell and Environment
Klein et al. (2005)	Klein et al.	Association between tree-ring and needle delta C-13 and leaf gas exchange in Pinus halepensis under semi-arid conditions	2005	Oecologia
Kloeppel et al. (1998)	Kloeppel et al.	Foliar carbon isotope discrimination in Larix species and sympatric evergreen conifers: a global comparison.	1998	Oecologia
Kohorn et al. (1994)	Kohorn et al.	Morphological and isotopic indicators of growth environment - variability in delta-C-13 in Simmondsia chinensis, a dioecious desert shrub.	1994	Journal of Experimental Botany
Kolb and Davis (1994)	Kolb and Davis	Drought Tolerance and Xylem Embolism in Cooccurring Species of Coastal Sage and Chaparral	1994	Ecology
Korner et al. (1988)	Korner et al.	A Global Survey of Carbon Isotope Discrimination in Plants from High-Altitude	1988	Oecologia
Korner et al. (1991)	Korner et al.	Carbon Isotope Discrimination by Plants Follows Latitudinal and Altitudinal Trends	1991	Oecologia
Lamont et al. (2002)	Lamont et al.	High leaf mass per area of related species assemblages may reflect low rainfall and carbon isotope discrimination rather than low phosphorus and nitrogen concentrations	2002	Functional Ecology
Leffler and Enquist (2002)	Leffler and Enquist	Carbon isotope composition of tree leaves from Guanacaste, Costa Rica: comparison across tropical forests and tree life history.	2002	Journal of Tropical Ecology
Li et al. (2005)	Li et al.	Influence of earlywood-latewood size and isotope differences on long-term tree-ring δ13C trends.	2005	Chem Geol
Ma et al. (2007)	Ma et al.	Variation in foliar stable carbon isotope among populations of a desert plant, Reaumuria soongorica (Pall.) Maxim. in different environments	2007	Journal of Arid Environments
Magnus et al. (1999)	Magnus et al.	Contributions of C-3 and C-4 plants to higher trophic levels in an Amazonian savanna	1999	Oecologia
McArthur and Moorhead (1996)	McArthur and Moorhead	Characterization of riparian species and stream detritus using multiple stable isotopes.	1996	Oecologia
Medina et al. (1991)	Medina et al.	Vertical Stratification of Delta-C-13 Values in Closed Natural and Plantation Forests in the Luquillo Mountains, Puerto-Rico	1991	Oecologia
Medina and Francisco (1994)	Medina and Francisco	Photosynthesis and Water Relations of Savanna Tree Species Differing in Leaf Phenology	1994	Tree Physiology
Meinzer et al. (1992)	Meinzer et al.	Carbon Isotope Composition in Relation to Leaf Gas-Exchange and Environmental-Conditions in Hawaiian Metrosideros-Polymorpha Populations	1992	Tree Physiology
Mooney et al. (1989)	Mooney et al.	Carbon isotope ratios of plants of a tropical dry forest in Mexico.	1989	Functional Ecology
Nagy and Proctor (2000)	Nagy and Proctor	Leaf δ13C signatures in heath and lowland evergreen rain forest species from Borneo.	2000	Journal of Tropical Ecology
Niinmets et al. (1999)	Niinmets et al.	Variability in leaf morphology and chemical composition as a function of canopy light environment in coexisting deciduous trees	1999	International Journal of Plant Sciences
Otieno et al. (2005)	Otieno et al.	Responses of Acacia tortilis and Acacia xanthophloea to seasonal changes in soil water availability in the savanna region of Kenya	2005	Journal of Arid Environments
ParqueNaturalMetropolitano (2002)	ParqueNaturalMetropolitano	Carbon isotope composition of canopy leaves in a tropical forest in Panama throughout a seasonal cycle	2002	Trees
Read et al. (1985)	Read et al.	Photosynthetic responses to light of Australian and Chilean species of Nothofagus and their relevance to the rainforest dynamics	1985	New Phytologist
Rundel et al. (1999)	Rundel et al.	Ecological and phylogenetic patterns of carbon isotope discrimination in the winter-rainfall flora of the Richtersveld, South Africa	1999	Plant Ecology
Sandquist and Cordell (2007)	Sandquist and Cordell	Functional diversity of carbon-gain, water-use, and leaf-allocation traits in trees of a threatened lowland dry forest in Hawaii.	2007	American Journal of Botany
Sandquist et al. (1993)	Sandquist et al.	Differences in carbon isotope discrimination between seedlings and adults of southwestern desert perennial plants	1993	The Southwestern Naturalist
Santiago and Dawson (2014)	Santiago and Dawson	Light use efficiency of California redwood forest understory plants along a moisture gradient	2014	Oecologia
Santiago et al. (2004)	Santiago et al.	Coordinated changes in photosynthesis, water relations and leaf nutritional traits of canopy trees along a precipitation gradient in lowland tropical forest	2004	Oecologia
Scarano et al. (1992)	Scarano et al.	Four sites with contrasting environmental stress in southeastern Brazil: relations of species, life form diversity, and geographic distribution to ecophysiological parameters	2001	Botanical Journal of the Linnean Society
Schleser (1992)	Schleser	delta13C Pattern in a Forest Tree as an Indicator of Carbon Transfer in Trees	1992	Ecology
Schulze et al. (1998)	Schulze et al.	Carbon and nitrogen isotope discrimination and nitrogen nutrition of trees along a rainfall gradient in northern Australia	1998	Functional Plant Biology_
Schulze et al. (1996)	Schulze et al.	Diversity, metabolic types and _13C carbon isotope ratios in the grass flora of Namibia in relation to growth form, precipitation and habitat conditions	1996	Oecologia
Schulze et al. (2006)	Schulze et al.	Leaf and wood carbon isotope ratios, specific leaf areas and wood growth of Eucalyptus species across a rainfall gradient in Australia	2006	Tree Physiology
Schuster et al. (1992)	Schuster et al.	Comparisons of carbon isotope discrimination in populations of aridland plant species differing in lifespan	1992	Oecologia
Sheldon et al. (2020)	Sheldon et al.	Carbon isotope ecology of gymnosperms and implications for paleoclimatic and paleoecological studies.	2020	Global and Planetary Change
Smedley et al. (1991)	Smedley et al.	Seasonal carbon isotope discrimination in a grassland community	1991	Oecologia
Sobrado (1986)	Sobrado	Aspects of tissue water relations and seasonal changes of leaf water potential components of evergreen and deciduous species coexisting in tropical dry forests	1986	Oecologia
Stewart et al. (1995)	Stewart et al.	13C natural abundance in plant communities along a rainfall gradient: a biological integrator of water availability	1995	Functional Plant Biology
Sun et al. (2010)	Sun et al.	Nocturnal and seasonal patterns of carbon isotope composition of leaf dark-respired carbon dioxide differ among dominant species in a semiarid savanna	2010	Oecologia
Tennakoon et al. (1997)	Tennakoon et al.	Ecophysiological Aspects of the Woody Root HemiparasiteSantalum acuminatum (R. Br.) A. DC and its Common Hosts in South Western Australia	1997	Annals of Botany
Toft et al. (1989)	Toft et al.	Water use efficiency and carbon isotope composition of plants in a cold desert environment.	1989	Oecologia
Turner et al. (2000)	Turner et al.	Tree Leaf Form in Brunei: A Heath Forest and a Mixed Dipterocarp Forest	2000	Biotropica
Uemura et al. (2006)	Uemura et al.	Coordination of crown structure, leaf plasticity and carbon gain within the crowns of three winter-deciduous mature trees.	2006	Tree Physiology
Valentini et al. (1992)	Valentini et al.	Hydrogen and carbon isotope ratios of selected species of a Mediterranean Macchia ecosystem.	1992	Functional Ecology
von Fischer et al. (1995)	von Fischer et al.	Carbon isotope characterization of vegetation and soil organic matter in subtropical forests in Luquillo, Puerto Rico	1995	Biotropica
Wand et al. (2001)	Wand et al.	Growth responses to elevated CO2 in NADP-ME, NAD-ME and PCK C4 grasses and a C3 grass from South Africa	2001	Aust. J. Plant Physiol
Wang (2007)	Wang	d13C values, photosynthetic pathways, and plant functional types for some plants from saline meadows, Northeastern China	2007	Photosynthetica
Williams and Ehleringer (1996)	Williams and Ehleringer	Carbon isotope discrimination in three semi-arid woodland species along a monsoon gradient.	1996	Oecologia
Williams and Ehleringer (2000)	Williams and Ehleringer	Carbon isotope discrimination and water relations of oak hybrid populations in southwestern Utah	2000	Western North American Naturalist
Williams et al. (2006)	Williams et al.	Sensitivity of riparian ecosystems in arid and semiarid environments to moisture pulses	2006	Hydrological Processes
Winner et. al. (2004)	Winner et. al.	Canopy carbon gain and water use: analysis of old-growth conifers in the Pacific Northwest	2004	Ecosystems
Yepez et al. (2003)	Yepez et al.	Partitioning overstory and understory evapotranspiration in a semiarid savanna woodland from the isotopic composition of water vapor.	2003	Agricultural and Forest Meteorology
Zhang et al. (1993)	Zhang et al.	Genetic differentiation in carbon isotope discrimination and gas exchange in Pseudotsuga menziesii.	1993	Oecologia
Zheng and Shangguan (2007)	Zheng and Shangguan	Spatial patterns of foliar stable carbon isotope compositions of C3 plant species in the Loess Plateau of China	2007	Ecological Research

## Sheet: JULES_Predictions
Site	Proxy	PFT	Lat	Lon	Year	D13C_gpp	D13C_6-8	Stom_mod	Discr_mod
1	TR	NET	58.4	-156.1	1979	23.7779	23.6414	Jacobs	simple
1	TR	NET	58.4	-156.1	1980	23.8527	23.7602	Jacobs	simple
1	TR	NET	58.4	-156.1	1981	23.7448	23.6269	Jacobs	simple
1	TR	NET	58.4	-156.1	1982	23.8875	23.7983	Jacobs	simple
1	TR	NET	58.4	-156.1	1983	23.7655	23.6238	Jacobs	simple
1	TR	NET	58.4	-156.1	1984	23.7348	23.634	Jacobs	simple
1	TR	NET	58.4	-156.1	1985	23.8341	23.7123	Jacobs	simple
1	TR	NET	58.4	-156.1	1986	23.8186	23.7634	Jacobs	simple
1	TR	NET	58.4	-156.1	1987	23.8118	23.702	Jacobs	simple
1	TR	NET	58.4	-156.1	1988	23.7756	23.5474	Jacobs	simple
1	TR	NET	58.4	-156.1	1989	23.8255	23.6061	Jacobs	simple
1	TR	NET	58.4	-156.1	1990	23.8077	23.626	Jacobs	simple
1	TR	NET	58.4	-156.1	1991	23.8071	23.6989	Jacobs	simple
1	TR	NET	58.4	-156.1	1992	23.792	23.7908	Jacobs	simple
1	TR	NET	58.4	-156.1	1993	23.7195	23.4534	Jacobs	simple
1	TR	NET	58.4	-156.1	1994	23.834	23.7708	Jacobs	simple
1	TR	NET	58.4	-156.1	1995	23.7999	23.7371	Jacobs	simple
1	TR	NET	58.4	-156.1	1996	23.7044	23.6245	Jacobs	simple
1	TR	NET	58.4	-156.1	1997	23.6021	23.3729	Jacobs	simple
1	TR	NET	58.4	-156.1	1998	23.8139	23.6651	Jacobs	simple
1	TR	NET	58.4	-156.1	1999	23.7932	23.7101	Jacobs	simple
1	TR	NET	58.4	-156.1	2000	23.7657	23.6577	Jacobs	simple
1	TR	NET	58.4	-156.1	2001	23.6671	23.5743	Jacobs	simple
1	TR	NET	58.4	-156.1	2002	23.6922	23.5129	Jacobs	simple
1	TR	NET	58.4	-156.1	2003	23.7305	23.615	Jacobs	simple
1	TR	NET	58.4	-156.1	2004	23.7485	23.6118	Jacobs	simple
1	TR	NET	58.4	-156.1	2005	23.7365	23.558	Jacobs	simple
1	TR	NET	58.4	-156.1	2006	23.7648	23.6175	Jacobs	simple
1	TR	NET	58.4	-156.1	2007	23.7909	23.6537	Jacobs	simple
1	TR	NET	58.4	-156.1	2008	23.7723	23.6468	Jacobs	simple
2	TR	NET	58.49	-155.7	1979	23.7397	23.5858	Jacobs	simple
2	TR	NET	58.49	-155.7	1980	23.8387	23.7063	Jacobs	simple
2	TR	NET	58.49	-155.7	1981	23.7231	23.6288	Jacobs	simple
2	TR	NET	58.49	-155.7	1982	23.8546	23.7826	Jacobs	simple
2	TR	NET	58.49	-155.7	1983	23.7166	23.5307	Jacobs	simple
2	TR	NET	58.49	-155.7	1984	23.6973	23.5925	Jacobs	simple
2	TR	NET	58.49	-155.7	1985	23.8092	23.671	Jacobs	simple
2	TR	NET	58.49	-155.7	1986	23.7639	23.6484	Jacobs	simple
2	TR	NET	58.49	-155.7	1987	23.7873	23.61	Jacobs	simple
2	TR	NET	58.49	-155.7	1988	23.7555	23.5181	Jacobs	simple
2	TR	NET	58.49	-155.7	1989	23.7934	23.5787	Jacobs	simple
2	TR	NET	58.49	-155.7	1990	23.7477	23.5353	Jacobs	simple
2	TR	NET	58.49	-155.7	1991	23.7784	23.6677	Jacobs	simple
2	TR	NET	58.49	-155.7	1992	23.7585	23.7093	Jacobs	simple
2	TR	NET	58.49	-155.7	1993	23.69	23.4031	Jacobs	simple
2	TR	NET	58.49	-155.7	1994	23.7886	23.6748	Jacobs	simple
2	TR	NET	58.49	-155.7	1995	23.7556	23.6179	Jacobs	simple
2	TR	NET	58.49	-155.7	1996	23.6631	23.5427	Jacobs	simple
2	TR	NET	58.49	-155.7	1997	23.5704	23.3189	Jacobs	simple
2	TR	NET	58.49	-155.7	1998	23.7808	23.6523	Jacobs	simple
2	TR	NET	58.49	-155.7	1999	23.7435	23.6225	Jacobs	simple
2	TR	NET	58.49	-155.7	2000	23.7054	23.5555	Jacobs	simple
2	TR	NET	58.49	-155.7	2001	23.6313	23.5496	Jacobs	simple
2	TR	NET	58.49	-155.7	2002	23.6545	23.4584	Jacobs	simple
2	TR	NET	58.49	-155.7	2003	23.6813	23.5946	Jacobs	simple
2	TR	NET	58.49	-155.7	2004	23.6891	23.5536	Jacobs	simple
2	TR	NET	58.49	-155.7	2005	23.699	23.5432	Jacobs	simple
2	TR	NET	58.49	-155.7	2006	23.7309	23.5622	Jacobs	simple
2	TR	NET	58.49	-155.7	2007	23.7592	23.593	Jacobs	simple
2	TR	NET	58.49	-155.7	2008	23.7505	23.5809	Jacobs	simple
2	TR	NET	58.49	-155.7	2009	23.6481	23.5339	Jacobs	simple
2	TR	NET	58.49	-155.7	2010	23.7838	23.8133	Jacobs	simple
3	TR	NET	59.03	-155.7	1979	23.8282	23.7089	Jacobs	simple
3	TR	NET	59.03	-155.7	1980	23.8796	23.7916	Jacobs	simple
3	TR	NET	59.03	-155.7	1981	23.7948	23.6789	Jacobs	simple
3	TR	NET	59.03	-155.7	1982	23.9201	23.8399	Jacobs	simple
3	TR	NET	59.03	-155.7	1983	23.8006	23.6785	Jacobs	simple
3	TR	NET	59.03	-155.7	1984	23.7717	23.6699	Jacobs	simple
3	TR	NET	59.03	-155.7	1985	23.8845	23.7709	Jacobs	simple
3	TR	NET	59.03	-155.7	1986	23.8684	23.829	Jacobs	simple
3	TR	NET	59.03	-155.7	1987	23.8521	23.7514	Jacobs	simple
3	TR	NET	59.03	-155.7	1988	23.8256	23.6331	Jacobs	simple
3	TR	NET	59.03	-155.7	1989	23.8609	23.6542	Jacobs	simple
3	TR	NET	59.03	-155.7	1990	23.853	23.7054	Jacobs	simple
3	TR	NET	59.03	-155.7	1991	23.8591	23.7539	Jacobs	simple
3	TR	NET	59.03	-155.7	1992	23.8457	23.8305	Jacobs	simple
3	TR	NET	59.03	-155.7	1993	23.7763	23.5711	Jacobs	simple
3	TR	NET	59.03	-155.7	1994	23.8702	23.8019	Jacobs	simple
3	TR	NET	59.03	-155.7	1995	23.8491	23.7714	Jacobs	simple
3	TR	NET	59.03	-155.7	1996	23.7506	23.683	Jacobs	simple
3	TR	NET	59.03	-155.7	1997	23.6602	23.4393	Jacobs	simple
3	TR	NET	59.03	-155.7	1998	23.8574	23.7536	Jacobs	simple
3	TR	NET	59.03	-155.7	1999	23.8336	23.765	Jacobs	simple
3	TR	NET	59.03	-155.7	2000	23.8124	23.7196	Jacobs	simple
3	TR	NET	59.03	-155.7	2001	23.7103	23.6667	Jacobs	simple
3	TR	NET	59.03	-155.7	2002	23.7576	23.6051	Jacobs	simple
3	TR	NET	59.03	-155.7	2003	23.7776	23.7288	Jacobs	simple
3	TR	NET	59.03	-155.7	2004	23.794	23.6804	Jacobs	simple
3	TR	NET	59.03	-155.7	2005	23.7803	23.6217	Jacobs	simple
3	TR	NET	59.03	-155.7	2006	23.8169	23.689	Jacobs	simple
3	TR	NET	59.03	-155.7	2007	23.8263	23.6886	Jacobs	simple
3	TR	NET	59.03	-155.7	2008	23.8148	23.709	Jacobs	simple
3	TR	NET	59.03	-155.7	2009	23.7593	23.6478	Jacobs	simple
3	TR	NET	59.03	-155.7	2010	23.8706	23.8792	Jacobs	simple
3	TR	NET	59.03	-155.7	2011	23.9151	23.8629	Jacobs	simple
4	TR	NET	60.63	-154.4	1979	23.7879	23.6652	Jacobs	simple
4	TR	NET	60.63	-154.4	1980	23.8828	23.7747	Jacobs	simple
4	TR	NET	60.63	-154.4	1981	23.8315	23.7929	Jacobs	simple
4	TR	NET	60.63	-154.4	1982	23.8907	23.8315	Jacobs	simple
4	TR	NET	60.63	-154.4	1984	23.7742	23.681	Jacobs	simple
4	TR	NET	60.63	-154.4	1985	23.872	23.7645	Jacobs	simple
4	TR	NET	60.63	-154.4	1986	23.7789	23.6023	Jacobs	simple
4	TR	NET	60.63	-154.4	1987	23.8338	23.6758	Jacobs	simple
4	TR	NET	60.63	-154.4	1988	23.8084	23.5879	Jacobs	simple
4	TR	NET	60.63	-154.4	1989	23.81	23.6082	Jacobs	simple
4	TR	NET	60.63	-154.4	1990	23.7447	23.5289	Jacobs	simple
4	TR	NET	60.63	-154.4	1991	23.8068	23.673	Jacobs	simple
4	TR	NET	60.63	-154.4	1992	23.8195	23.7763	Jacobs	simple
4	TR	NET	60.63	-154.4	1993	23.7486	23.5424	Jacobs	simple
4	TR	NET	60.63	-154.4	1994	23.8045	23.7341	Jacobs	simple
4	TR	NET	60.63	-154.4	1995	23.8071	23.6685	Jacobs	simple
4	TR	NET	60.63	-154.4	1996	23.7311	23.6381	Jacobs	simple
4	TR	NET	60.63	-154.4	1997	23.6976	23.5632	Jacobs	simple
4	TR	NET	60.63	-154.4	1998	23.8501	23.773	Jacobs	simple
4	TR	NET	60.63	-154.4	1999	23.8184	23.7163	Jacobs	simple
4	TR	NET	60.63	-154.4	2000	23.7938	23.7559	Jacobs	simple
4	TR	NET	60.63	-154.4	2001	23.8022	23.7497	Jacobs	simple
4	TR	NET	60.63	-154.4	2002	23.7569	23.6061	Jacobs	simple
4	TR	NET	60.63	-154.4	2003	23.7335	23.6624	Jacobs	simple
4	TR	NET	60.63	-154.4	2004	23.7131	23.5383	Jacobs	simple
4	TR	NET	60.63	-154.4	2005	23.7986	23.6858	Jacobs	simple
4	TR	NET	60.63	-154.4	2006	23.7905	23.6284	Jacobs	simple
4	TR	NET	60.63	-154.4	2007	23.8007	23.7117	Jacobs	simple
4	TR	NET	60.63	-154.4	2008	23.8481	23.7521	Jacobs	simple
4	TR	NET	60.63	-154.4	2009	23.7463	23.6539	Jacobs	simple
5	TR	NET	60.47	-154.1	1979	23.7929	23.6486	Jacobs	simple
5	TR	NET	60.47	-154.1	1980	23.8866	23.739	Jacobs	simple
5	TR	NET	60.47	-154.1	1981	23.8159	23.7419	Jacobs	simple
5	TR	NET	60.47	-154.1	1982	23.9096	23.8766	Jacobs	simple
5	TR	NET	60.47	-154.1	1983	23.7577	23.6303	Jacobs	simple
5	TR	NET	60.47	-154.1	1984	23.7675	23.6624	Jacobs	simple
5	TR	NET	60.47	-154.1	1985	23.8713	23.7659	Jacobs	simple
5	TR	NET	60.47	-154.1	1986	23.8033	23.6044	Jacobs	simple
5	TR	NET	60.47	-154.1	1987	23.8446	23.6768	Jacobs	simple
5	TR	NET	60.47	-154.1	1988	23.8219	23.6212	Jacobs	simple
5	TR	NET	60.47	-154.1	1989	23.8284	23.6418	Jacobs	simple
5	TR	NET	60.47	-154.1	1990	23.7707	23.5754	Jacobs	simple
5	TR	NET	60.47	-154.1	1991	23.8394	23.7126	Jacobs	simple
5	TR	NET	60.47	-154.1	1992	23.8211	23.7729	Jacobs	simple
5	TR	NET	60.47	-154.1	1993	23.7626	23.5366	Jacobs	simple
5	TR	NET	60.47	-154.1	1994	23.8284	23.7529	Jacobs	simple
5	TR	NET	60.47	-154.1	1995	23.847	23.7346	Jacobs	simple
5	TR	NET	60.47	-154.1	1996	23.7314	23.655	Jacobs	simple
5	TR	NET	60.47	-154.1	1997	23.6979	23.5769	Jacobs	simple
5	TR	NET	60.47	-154.1	1998	23.8661	23.8008	Jacobs	simple
5	TR	NET	60.47	-154.1	1999	23.8124	23.6687	Jacobs	simple
5	TR	NET	60.47	-154.1	2000	23.7844	23.6769	Jacobs	simple
5	TR	NET	60.47	-154.1	2001	23.773	23.7399	Jacobs	simple
5	TR	NET	60.47	-154.1	2002	23.7641	23.6289	Jacobs	simple
5	TR	NET	60.47	-154.1	2003	23.7407	23.7077	Jacobs	simple
5	TR	NET	60.47	-154.1	2004	23.7372	23.6036	Jacobs	simple
5	TR	NET	60.47	-154.1	2005	23.8076	23.6787	Jacobs	simple
5	TR	NET	60.47	-154.1	2006	23.8154	23.6794	Jacobs	simple
5	TR	NET	60.47	-154.1	2007	23.8125	23.6796	Jacobs	simple
5	TR	NET	60.47	-154.1	2008	23.8526	23.7531	Jacobs	simple
5	TR	NET	60.47	-154.1	2009	23.7551	23.6602	Jacobs	simple
5	TR	NET	60.47	-154.1	2010	23.865	23.8671	Jacobs	simple
6	TR	NET	60.3	-154	1980	23.8866	23.739	Jacobs	simple
6	TR	NET	60.3	-154	1981	23.8159	23.7419	Jacobs	simple
6	TR	NET	60.3	-154	1982	23.9096	23.8766	Jacobs	simple
6	TR	NET	60.3	-154	1983	23.7577	23.6303	Jacobs	simple
6	TR	NET	60.3	-154	1984	23.7675	23.6624	Jacobs	simple
6	TR	NET	60.3	-154	1985	23.8713	23.7659	Jacobs	simple
6	TR	NET	60.3	-154	1986	23.8033	23.6044	Jacobs	simple
6	TR	NET	60.3	-154	1987	23.8446	23.6768	Jacobs	simple
6	TR	NET	60.3	-154	1988	23.8219	23.6212	Jacobs	simple
6	TR	NET	60.3	-154	1989	23.8284	23.6418	Jacobs	simple
6	TR	NET	60.3	-154	1990	23.7707	23.5754	Jacobs	simple
6	TR	NET	60.3	-154	1991	23.8394	23.7126	Jacobs	simple
6	TR	NET	60.3	-154	1992	23.8211	23.7729	Jacobs	simple
6	TR	NET	60.3	-154	1993	23.7626	23.5366	Jacobs	simple
6	TR	NET	60.3	-154	1994	23.8284	23.7529	Jacobs	simple
6	TR	NET	60.3	-154	1995	23.847	23.7346	Jacobs	simple
6	TR	NET	60.3	-154	1996	23.7314	23.655	Jacobs	simple
6	TR	NET	60.3	-154	1997	23.6979	23.5769	Jacobs	simple
6	TR	NET	60.3	-154	1998	23.8661	23.8008	Jacobs	simple
6	TR	NET	60.3	-154	1999	23.8124	23.6687	Jacobs	simple
6	TR	NET	60.3	-154	2000	23.7844	23.6769	Jacobs	simple
6	TR	NET	60.3	-154	2001	23.773	23.7399	Jacobs	simple
6	TR	NET	60.3	-154	2002	23.7641	23.6289	Jacobs	simple
6	TR	NET	60.3	-154	2003	23.7407	23.7077	Jacobs	simple
6	TR	NET	60.3	-154	2004	23.7372	23.6036	Jacobs	simple
6	TR	NET	60.3	-154	2005	23.8076	23.6787	Jacobs	simple
6	TR	NET	60.3	-154	2006	23.8154	23.6794	Jacobs	simple
6	TR	NET	60.3	-154	2007	23.8125	23.6796	Jacobs	simple
6	TR	NET	60.3	-154	2008	23.8526	23.7531	Jacobs	simple
6	TR	NET	60.3	-154	2009	23.7551	23.6602	Jacobs	simple
6	TR	NET	60.3	-154	2010	23.865	23.8671	Jacobs	simple
6	TR	NET	60.3	-154	2011	23.8499	23.7786	Jacobs	simple
7	TR	NET	60.5	-154	1979	23.7929	23.6486	Jacobs	simple
7	TR	NET	60.5	-154	1980	23.8866	23.739	Jacobs	simple
7	TR	NET	60.5	-154	1981	23.8159	23.7419	Jacobs	simple
7	TR	NET	60.5	-154	1982	23.9096	23.8766	Jacobs	simple
7	TR	NET	60.5	-154	1983	23.7577	23.6303	Jacobs	simple
7	TR	NET	60.5	-154	1984	23.7675	23.6624	Jacobs	simple
7	TR	NET	60.5	-154	1985	23.8713	23.7659	Jacobs	simple
7	TR	NET	60.5	-154	1986	23.8033	23.6044	Jacobs	simple
7	TR	NET	60.5	-154	1987	23.8446	23.6768	Jacobs	simple
7	TR	NET	60.5	-154	1988	23.8219	23.6212	Jacobs	simple
7	TR	NET	60.5	-154	1989	23.8284	23.6418	Jacobs	simple
7	TR	NET	60.5	-154	1990	23.7707	23.5754	Jacobs	simple
7	TR	NET	60.5	-154	1991	23.8394	23.7126	Jacobs	simple
7	TR	NET	60.5	-154	1992	23.8211	23.7729	Jacobs	simple
7	TR	NET	60.5	-154	1993	23.7626	23.5366	Jacobs	simple
7	TR	NET	60.5	-154	1994	23.8284	23.7529	Jacobs	simple
7	TR	NET	60.5	-154	1995	23.847	23.7346	Jacobs	simple
7	TR	NET	60.5	-154	1996	23.7314	23.655	Jacobs	simple
7	TR	NET	60.5	-154	1997	23.6979	23.5769	Jacobs	simple
7	TR	NET	60.5	-154	1998	23.8661	23.8008	Jacobs	simple
7	TR	NET	60.5	-154	1999	23.8124	23.6687	Jacobs	simple
7	TR	NET	60.5	-154	2000	23.7844	23.6769	Jacobs	simple
7	TR	NET	60.5	-154	2001	23.773	23.7399	Jacobs	simple
7	TR	NET	60.5	-154	2002	23.7641	23.6289	Jacobs	simple
7	TR	NET	60.5	-154	2003	23.7407	23.7077	Jacobs	simple
7	TR	NET	60.5	-154	2004	23.7372	23.6036	Jacobs	simple
7	TR	NET	60.5	-154	2005	23.8076	23.6787	Jacobs	simple
7	TR	NET	60.5	-154	2006	23.8154	23.6794	Jacobs	simple
7	TR	NET	60.5	-154	2007	23.8125	23.6796	Jacobs	simple
7	TR	NET	60.5	-154	2008	23.8526	23.7531	Jacobs	simple
7	TR	NET	60.5	-154	2009	23.7551	23.6602	Jacobs	simple
8	TR	NET	60.5	-154	1979	23.7929	23.6486	Jacobs	simple
8	TR	NET	60.5	-154	1980	23.8866	23.739	Jacobs	simple
8	TR	NET	60.5	-154	1981	23.8159	23.7419	Jacobs	simple
8	TR	NET	60.5	-154	1982	23.9096	23.8766	Jacobs	simple
8	TR	NET	60.5	-154	1983	23.7577	23.6303	Jacobs	simple
8	TR	NET	60.5	-154	1984	23.7675	23.6624	Jacobs	simple
8	TR	NET	60.5	-154	1985	23.8713	23.7659	Jacobs	simple
8	TR	NET	60.5	-154	1986	23.8033	23.6044	Jacobs	simple
8	TR	NET	60.5	-154	1987	23.8446	23.6768	Jacobs	simple
8	TR	NET	60.5	-154	1988	23.8219	23.6212	Jacobs	simple
8	TR	NET	60.5	-154	1989	23.8284	23.6418	Jacobs	simple
8	TR	NET	60.5	-154	1990	23.7707	23.5754	Jacobs	simple
8	TR	NET	60.5	-154	1991	23.8394	23.7126	Jacobs	simple
8	TR	NET	60.5	-154	1992	23.8211	23.7729	Jacobs	simple
8	TR	NET	60.5	-154	1993	23.7626	23.5366	Jacobs	simple
8	TR	NET	60.5	-154	1994	23.8284	23.7529	Jacobs	simple
8	TR	NET	60.5	-154	1995	23.847	23.7346	Jacobs	simple
8	TR	NET	60.5	-154	1996	23.7314	23.655	Jacobs	simple
8	TR	NET	60.5	-154	1997	23.6979	23.5769	Jacobs	simple
8	TR	NET	60.5	-154	1998	23.8661	23.8008	Jacobs	simple
8	TR	NET	60.5	-154	1999	23.8124	23.6687	Jacobs	simple
8	TR	NET	60.5	-154	2000	23.7844	23.6769	Jacobs	simple
8	TR	NET	60.5	-154	2001	23.773	23.7399	Jacobs	simple
8	TR	NET	60.5	-154	2002	23.7641	23.6289	Jacobs	simple
8	TR	NET	60.5	-154	2003	23.7407	23.7077	Jacobs	simple
8	TR	NET	60.5	-154	2004	23.7372	23.6036	Jacobs	simple
8	TR	NET	60.5	-154	2005	23.8076	23.6787	Jacobs	simple
8	TR	NET	60.5	-154	2006	23.8154	23.6794	Jacobs	simple
8	TR	NET	60.5	-154	2007	23.8125	23.6796	Jacobs	simple
8	TR	NET	60.5	-154	2008	23.8526	23.7531	Jacobs	simple
8	TR	NET	60.5	-154	2009	23.7551	23.6602	Jacobs	simple
8	TR	NET	60.5	-154	2010	23.865	23.8671	Jacobs	simple
9	TR	NET	60.04	-154	1979	23.7929	23.6486	Jacobs	simple
9	TR	NET	60.04	-154	1980	23.8866	23.739	Jacobs	simple
9	TR	NET	60.04	-154	1981	23.8159	23.7419	Jacobs	simple
9	TR	NET	60.04	-154	1982	23.9096	23.8766	Jacobs	simple
9	TR	NET	60.04	-154	1983	23.7577	23.6303	Jacobs	simple
9	TR	NET	60.04	-154	1984	23.7675	23.6624	Jacobs	simple
9	TR	NET	60.04	-154	1985	23.8713	23.7659	Jacobs	simple
9	TR	NET	60.04	-154	1986	23.8033	23.6044	Jacobs	simple
9	TR	NET	60.04	-154	1987	23.8446	23.6768	Jacobs	simple
9	TR	NET	60.04	-154	1988	23.8219	23.6212	Jacobs	simple
9	TR	NET	60.04	-154	1989	23.8284	23.6418	Jacobs	simple
9	TR	NET	60.04	-154	1990	23.7707	23.5754	Jacobs	simple
9	TR	NET	60.04	-154	1991	23.8394	23.7126	Jacobs	simple
9	TR	NET	60.04	-154	1992	23.8211	23.7729	Jacobs	simple
9	TR	NET	60.04	-154	1994	23.8284	23.7529	Jacobs	simple
9	TR	NET	60.04	-154	1995	23.847	23.7346	Jacobs	simple
9	TR	NET	60.04	-154	1996	23.7314	23.655	Jacobs	simple
9	TR	NET	60.04	-154	1997	23.6979	23.5769	Jacobs	simple
9	TR	NET	60.04	-154	1998	23.8661	23.8008	Jacobs	simple
9	TR	NET	60.04	-154	1999	23.8124	23.6687	Jacobs	simple
9	TR	NET	60.04	-154	2000	23.7844	23.6769	Jacobs	simple
9	TR	NET	60.04	-154	2001	23.773	23.7399	Jacobs	simple
9	TR	NET	60.04	-154	2002	23.7641	23.6289	Jacobs	simple
9	TR	NET	60.04	-154	2003	23.7407	23.7077	Jacobs	simple
9	TR	NET	60.04	-154	2004	23.7372	23.6036	Jacobs	simple
9	TR	NET	60.04	-154	2005	23.8076	23.6787	Jacobs	simple
9	TR	NET	60.04	-154	2006	23.8154	23.6794	Jacobs	simple
9	TR	NET	60.04	-154	2007	23.8125	23.6796	Jacobs	simple
9	TR	NET	60.04	-154	2008	23.8526	23.7531	Jacobs	simple
10	TR	NET	60.97	-153.9	1979	23.8192	23.6835	Jacobs	simple
10	TR	NET	60.97	-153.9	1980	23.904	23.7976	Jacobs	simple
10	TR	NET	60.97	-153.9	1981	23.855	23.8002	Jacobs	simple
10	TR	NET	60.97	-153.9	1982	23.9154	23.8593	Jacobs	simple
10	TR	NET	60.97	-153.9	1983	23.7803	23.6257	Jacobs	simple
10	TR	NET	60.97	-153.9	1984	23.8273	23.7148	Jacobs	simple
10	TR	NET	60.97	-153.9	1985	23.9129	23.8895	Jacobs	simple
10	TR	NET	60.97	-153.9	1986	23.8193	23.6129	Jacobs	simple
10	TR	NET	60.97	-153.9	1987	23.8594	23.6803	Jacobs	simple
10	TR	NET	60.97	-153.9	1988	23.8576	23.7297	Jacobs	simple
10	TR	NET	60.97	-153.9	1989	23.8451	23.6829	Jacobs	simple
10	TR	NET	60.97	-153.9	1990	23.7971	23.6311	Jacobs	simple
10	TR	NET	60.97	-153.9	1991	23.862	23.7518	Jacobs	simple
10	TR	NET	60.97	-153.9	1992	23.863	23.7981	Jacobs	simple
10	TR	NET	60.97	-153.9	1993	23.7965	23.6241	Jacobs	simple
10	TR	NET	60.97	-153.9	1994	23.8373	23.7539	Jacobs	simple
10	TR	NET	60.97	-153.9	1995	23.8564	23.7631	Jacobs	simple
10	TR	NET	60.97	-153.9	1996	23.7768	23.6573	Jacobs	simple
10	TR	NET	60.97	-153.9	1997	23.7415	23.6097	Jacobs	simple
10	TR	NET	60.97	-153.9	1998	23.8726	23.8253	Jacobs	simple
10	TR	NET	60.97	-153.9	1999	23.852	23.7546	Jacobs	simple
10	TR	NET	60.97	-153.9	2000	23.8352	23.7642	Jacobs	simple
10	TR	NET	60.97	-153.9	2001	23.8783	23.7786	Jacobs	simple
10	TR	NET	60.97	-153.9	2002	23.7899	23.6492	Jacobs	simple
10	TR	NET	60.97	-153.9	2003	23.775	23.7295	Jacobs	simple
10	TR	NET	60.97	-153.9	2004	23.7441	23.59	Jacobs	simple
10	TR	NET	60.97	-153.9	2005	23.8334	23.7157	Jacobs	simple
10	TR	NET	60.97	-153.9	2006	23.8504	23.7503	Jacobs	simple
10	TR	NET	60.97	-153.9	2007	23.8287	23.7306	Jacobs	simple
10	TR	NET	60.97	-153.9	2008	23.8986	23.8142	Jacobs	simple
10	TR	NET	60.97	-153.9	2009	23.8035	23.7398	Jacobs	simple
11	TR	NET	44.2	-121.9	1979	23.0198	22.5036	Jacobs	simple
11	TR	NET	44.2	-121.9	1980	23.1932	22.5356	Jacobs	simple
11	TR	NET	44.2	-121.9	1981	23.1173	22.2695	Jacobs	simple
11	TR	NET	44.2	-121.9	1982	23.1918	22.5751	Jacobs	simple
11	TR	NET	44.2	-121.9	1983	23.2903	23.0807	Jacobs	simple
11	TR	NET	44.2	-121.9	1984	23.1719	22.4019	Jacobs	simple
11	TR	NET	44.2	-121.9	1985	23.0548	22.2284	Jacobs	simple
11	TR	NET	44.2	-121.9	1986	23.0875	22.4493	Jacobs	simple
11	TR	NET	44.2	-121.9	1987	22.8695	22.158	Jacobs	simple
11	TR	NET	44.2	-121.9	1988	22.8716	21.6685	Jacobs	simple
11	TR	NET	44.2	-121.9	1989	23.0695	22.5227	Jacobs	simple
11	TR	NET	44.2	-121.9	1990	22.9691	21.9183	Jacobs	simple
11	TR	NET	44.2	-121.9	1991	22.8965	22.1542	Jacobs	simple
11	TR	NET	44.2	-121.9	1992	22.7898	21.8552	Jacobs	simple
11	TR	NET	44.2	-121.9	1993	23.1165	22.882	Jacobs	simple
11	TR	NET	44.2	-121.9	1994	22.991	21.7132	Jacobs	simple
11	TR	NET	44.2	-121.9	1995	23.0478	22.4025	Jacobs	simple
11	TR	NET	44.2	-121.9	1996	22.9658	21.6462	Jacobs	simple
11	TR	NET	44.2	-121.9	1997	23.1622	22.4492	Jacobs	simple
11	TR	NET	44.2	-121.9	1998	23.0613	22.108	Jacobs	simple
11	TR	NET	44.2	-121.9	1999	23.0843	22.4667	Jacobs	simple
11	TR	NET	44.2	-121.9	2000	23.0011	22.3592	Jacobs	simple
11	TR	NET	44.2	-121.9	2001	22.9848	22.0423	Jacobs	simple
11	TR	NET	44.2	-121.9	2002	22.8766	21.6475	Jacobs	simple
11	TR	NET	44.2	-121.9	2003	22.7429	21.7998	Jacobs	simple
11	TR	NET	44.2	-121.9	2004	22.9942	22.0885	Jacobs	simple
11	TR	NET	44.2	-121.9	2005	22.9805	21.7781	Jacobs	simple
11	TR	NET	44.2	-121.9	2006	22.7779	21.6661	Jacobs	simple
11	TR	NET	44.2	-121.9	2007	22.9525	21.8652	Jacobs	simple
11	TR	NET	44.2	-121.9	2008	22.7978	21.9238	Jacobs	simple
11	TR	NET	44.2	-121.9	2009	22.8432	21.6623	Jacobs	simple
11	TR	NET	44.2	-121.9	2010	22.9582	21.7525	Jacobs	simple
11	TR	NET	44.2	-121.9	2011	23.0483	22.4973	Jacobs	simple
11	TR	NET	44.2	-121.9	2012	22.9472	22.3413	Jacobs	simple
12	TR	NET	44.4	-121.9	1979	23.0198	22.5036	Jacobs	simple
12	TR	NET	44.4	-121.9	1980	23.1932	22.5356	Jacobs	simple
12	TR	NET	44.4	-121.9	1981	23.1173	22.2695	Jacobs	simple
12	TR	NET	44.4	-121.9	1982	23.1918	22.5751	Jacobs	simple
12	TR	NET	44.4	-121.9	1983	23.2903	23.0807	Jacobs	simple
12	TR	NET	44.4	-121.9	1984	23.1719	22.4019	Jacobs	simple
12	TR	NET	44.4	-121.9	1985	23.0548	22.2284	Jacobs	simple
12	TR	NET	44.4	-121.9	1986	23.0875	22.4493	Jacobs	simple
12	TR	NET	44.4	-121.9	1987	22.8695	22.158	Jacobs	simple
12	TR	NET	44.4	-121.9	1988	22.8716	21.6685	Jacobs	simple
12	TR	NET	44.4	-121.9	1989	23.0695	22.5227	Jacobs	simple
12	TR	NET	44.4	-121.9	1990	22.9691	21.9183	Jacobs	simple
12	TR	NET	44.4	-121.9	1991	22.8965	22.1542	Jacobs	simple
12	TR	NET	44.4	-121.9	1992	22.7898	21.8552	Jacobs	simple
12	TR	NET	44.4	-121.9	1993	23.1165	22.882	Jacobs	simple
12	TR	NET	44.4	-121.9	1994	22.991	21.7132	Jacobs	simple
12	TR	NET	44.4	-121.9	1995	23.0478	22.4025	Jacobs	simple
12	TR	NET	44.4	-121.9	1996	22.9658	21.6462	Jacobs	simple
12	TR	NET	44.4	-121.9	1997	23.1622	22.4492	Jacobs	simple
12	TR	NET	44.4	-121.9	1998	23.0613	22.108	Jacobs	simple
12	TR	NET	44.4	-121.9	1999	23.0843	22.4667	Jacobs	simple
12	TR	NET	44.4	-121.9	2000	23.0011	22.3592	Jacobs	simple
12	TR	NET	44.4	-121.9	2001	22.9848	22.0423	Jacobs	simple
12	TR	NET	44.4	-121.9	2002	22.8766	21.6475	Jacobs	simple
12	TR	NET	44.4	-121.9	2003	22.7429	21.7998	Jacobs	simple
12	TR	NET	44.4	-121.9	2004	22.9942	22.0885	Jacobs	simple
12	TR	NET	44.4	-121.9	2005	22.9805	21.7781	Jacobs	simple
12	TR	NET	44.4	-121.9	2006	22.7779	21.6661	Jacobs	simple
12	TR	NET	44.4	-121.9	2007	22.9525	21.8652	Jacobs	simple
12	TR	NET	44.4	-121.9	2008	22.7978	21.9238	Jacobs	simple
12	TR	NET	44.4	-121.9	2009	22.8432	21.6623	Jacobs	simple
12	TR	NET	44.4	-121.9	2010	22.9582	21.7525	Jacobs	simple
12	TR	NET	44.4	-121.9	2011	23.0483	22.4973	Jacobs	simple
12	TR	NET	44.4	-121.9	2012	22.9472	22.3413	Jacobs	simple
13	TR	NET	44	-121.5	1979	22.8683	22.2911	Jacobs	simple
13	TR	NET	44	-121.5	1980	23.071	21.9216	Jacobs	simple
13	TR	NET	44	-121.5	1981	22.9178	21.8296	Jacobs	simple
13	TR	NET	44	-121.5	1982	23.0162	22.2368	Jacobs	simple
13	TR	NET	44	-121.5	1983	23.0805	22.7202	Jacobs	simple
13	TR	NET	44	-121.5	1984	22.998	22.09	Jacobs	simple
13	TR	NET	44	-121.5	1985	22.873	21.8395	Jacobs	simple
13	TR	NET	44	-121.5	1986	23.002	21.9153	Jacobs	simple
13	TR	NET	44	-121.5	1987	22.6766	21.7988	Jacobs	simple
13	TR	NET	44	-121.5	1988	22.674	21.2577	Jacobs	simple
13	TR	NET	44	-121.5	1989	22.882	22.1939	Jacobs	simple
13	TR	NET	44	-121.5	1990	22.7898	21.5091	Jacobs	simple
13	TR	NET	44	-121.5	1991	22.7355	21.7327	Jacobs	simple
13	TR	NET	44	-121.5	1992	22.6009	21.7152	Jacobs	simple
13	TR	NET	44	-121.5	1993	22.916	22.5471	Jacobs	simple
13	TR	NET	44	-121.5	1994	22.7833	21.1526	Jacobs	simple
13	TR	NET	44	-121.5	1995	22.9136	22.1497	Jacobs	simple
13	TR	NET	44	-121.5	1996	22.8499	21.3259	Jacobs	simple
13	TR	NET	44	-121.5	1997	23.0351	22.165	Jacobs	simple
13	TR	NET	44	-121.5	1998	22.9274	21.7141	Jacobs	simple
13	TR	NET	44	-121.5	1999	22.9488	22.2711	Jacobs	simple
13	TR	NET	44	-121.5	2000	22.8709	21.9664	Jacobs	simple
13	TR	NET	44	-121.5	2001	22.7886	21.6057	Jacobs	simple
13	TR	NET	44	-121.5	2002	22.7192	21.2863	Jacobs	simple
13	TR	NET	44	-121.5	2003	22.6328	21.6509	Jacobs	simple
13	TR	NET	44	-121.5	2004	22.8839	21.719	Jacobs	simple
13	TR	NET	44	-121.5	2005	22.8458	21.3757	Jacobs	simple
13	TR	NET	44	-121.5	2006	22.6798	21.4816	Jacobs	simple
13	TR	NET	44	-121.5	2007	22.8293	21.7069	Jacobs	simple
13	TR	NET	44	-121.5	2008	22.6871	21.4281	Jacobs	simple
13	TR	NET	44	-121.5	2009	22.6664	21.2387	Jacobs	simple
13	TR	NET	44	-121.5	2010	22.7931	21.4241	Jacobs	simple
13	TR	NET	44	-121.5	2011	22.9163	22.2544	Jacobs	simple
13	TR	NET	44	-121.5	2012	22.8047	21.9825	Jacobs	simple
14	TR	NET	44	-121.5	1979	22.8683	22.2911	Jacobs	simple
14	TR	NET	44	-121.5	1980	23.071	21.9216	Jacobs	simple
14	TR	NET	44	-121.5	1981	22.9178	21.8296	Jacobs	simple
14	TR	NET	44	-121.5	1982	23.0162	22.2368	Jacobs	simple
14	TR	NET	44	-121.5	1983	23.0805	22.7202	Jacobs	simple
14	TR	NET	44	-121.5	1984	22.998	22.09	Jacobs	simple
14	TR	NET	44	-121.5	1985	22.873	21.8395	Jacobs	simple
14	TR	NET	44	-121.5	1986	23.002	21.9153	Jacobs	simple
14	TR	NET	44	-121.5	1987	22.6766	21.7988	Jacobs	simple
14	TR	NET	44	-121.5	1988	22.674	21.2577	Jacobs	simple
14	TR	NET	44	-121.5	1989	22.882	22.1939	Jacobs	simple
14	TR	NET	44	-121.5	1990	22.7898	21.5091	Jacobs	simple
14	TR	NET	44	-121.5	1991	22.7355	21.7327	Jacobs	simple
14	TR	NET	44	-121.5	1992	22.6009	21.7152	Jacobs	simple
14	TR	NET	44	-121.5	1993	22.916	22.5471	Jacobs	simple
14	TR	NET	44	-121.5	1994	22.7833	21.1526	Jacobs	simple
14	TR	NET	44	-121.5	1995	22.9136	22.1497	Jacobs	simple
14	TR	NET	44	-121.5	1996	22.8499	21.3259	Jacobs	simple
14	TR	NET	44	-121.5	1997	23.0351	22.165	Jacobs	simple
14	TR	NET	44	-121.5	1998	22.9274	21.7141	Jacobs	simple
14	TR	NET	44	-121.5	1999	22.9488	22.2711	Jacobs	simple
14	TR	NET	44	-121.5	2000	22.8709	21.9664	Jacobs	simple
14	TR	NET	44	-121.5	2001	22.7886	21.6057	Jacobs	simple
14	TR	NET	44	-121.5	2002	22.7192	21.2863	Jacobs	simple
[truncated: 52,720 more rows]
